# Supplementary material for: Detection of consensus genomic regions and candidate genes for quality traits in barley using QTL meta-analysis
Source: Front Plant Sci. 2024 Jan 11;14:1319889. doi: 10.3389/fpls.2023.1319889 (PMC10811794; doi:10.3389/fpls.2023.1319889)
Supplement: Supplementary file 2 [file Table_1.xlsx]

## Sheet: Table S1
Table S1. Information on QTL studies for barley quality traits used for QTL meta-analysis
NO.	Parents of population	Population typea	Population size	Trait	Marker type	Referenceb
1	Harrington × Morex	DH	140	grain protein,soluble/total protein ratio, α-amylase activity, diastatic power,malt extract	AFLP	Marquez-Cedillo et al., 2000
2	Karl × Lewis	RIL	146	Grain protein concentration	AFLP, SSR, STS	See et al., 2002
3	Chebec × Harrington	DH	120	malt extract, diastatic power	AFLP, RFLP, SSR	Barr et al., 2003
4	Galleon × Haruna Nijo	DH	112	malt extract	AFLP, RFLP, SSR	Collins et al., 2003
5	Sloop × Alexis	DH	109	malt extract	AFLP, RFLP, SSR	Collins et al., 2003
6	Sloop-sib × Alexis	RIL	152	malt extract	AFLP, RFLP, SSR	Collins et al., 2003
7	Chebec × Harrington	DH	120	malt extract	AFLP, RFLP, SSR	Collins et al., 2003
8	VB9524 × ND11231*12	DH	180	grain protein concentration	AFLP, RFLP, SSR	Emebiri et al., 2003
9	Chebec × Harrington	DH	120	α-amylase activity	AFLP, RFLP, SSR	Li et al., 2003
10	Apex × HSP	BC	136	malt tenderness, protein content	SSR	Pillen et al., 2003
11	Harrington × Morex	DH	140	malt friability	AFLP	Edney and Mather, 2004
12	VB9524 × ND11231*12	DH	180	grain protein concentration, malt extract, α-amylase, β-Glucanase, diastatic power, wort viscosity, wort b-glucan, free a-amino nitrogen	AFLP, RFLP, SSR	Emebiri et al., 2004
13	Steptoe × Morex	DH	150	malt extract percentage, α-amylase activity, diastatic power, malt β-glucan content	RFLP	Gao et al., 2004
14	Steptoe × Morex	DH	150	malt extract, diastatic power, α-amylase, diastatic power, malt β-glucan	RFLP	Han et al., 2004
15	Brenda × HS213	DH	181	protein content, malt extract, friability	SSR	Li et al., 2005
16	Beka × Logan	DH	102	β-glucan content	AFLP, SSR	Molina-Cano et al., 2007
17	Arapiles × Franklin	DH	225	grain protein percentage, hot water extract, diastatic power, alpha-amylase activity, wort β-glucan, wort viscosity, β-glucanase activity,free α-amino acid	AFLP, RFLP	Panozzo et al., 2007
18	Alexis × Sloop	DH	253	grain protein percentage, hot water extract, diastatic power, alpha-amylase activity, wort β-glucan, wort viscosity, β-glucanase activity, free α-amino acid	AFLP, RFLP, SSR	Panozzo et al., 2007
19	TR251 × CDC Bold	DH	170	β-glucan content	AFLP, DArT, SSR	Li et al., 2008
20	Scarlett × ISR42-8	BC	301	α-amylase activity, fermentability of wort, fine-grind extract of malt, friability of malt, grain protein content, viscosity of wort, Hartong 45℃	SSR	von Korff et al., 2008
21	CM72 × Gairdner	DH	93	β-amylase activity, β-glucan content,Limit dextrinase activity, albumin, globulin, hordein, glutelin, total protein	DArT, SSR	Wei et al., 2009
22	Nure × Tremois	DH	214	grain protein content, Grain b-glucans, Friability, Acrospire growth, Wort viscosity, hot water extract, Quality score	AFLP, RFLP, SSR	Laidò et al., 2009
23	BCD47 × Baronesse	DH	100	grain protein, malt protein, wort protein, malt extract, wort β-glucan content, free amino nitrogen, diastatic power, α-amylase activity, soluble/total protein ratio, turbidity	SSR	Castro et al., 2010
24	Triumph × Morex	DH	106	malt extract, grain protein, soluble nitrogen content, Kolbach Index, fermentability, Diastatic power, predicted spirit yield	AFLP, DArT, EST, SSR, STS	Elía et al., 2010
25	Yerong × Franklin	DH	177	peak viscosity, trough, breakdown, final viscosity, setback, time to peak viscosity, pasting temperature	DArT, SSR	Wang et al., 2010
26	Yonezawa Mochi × Neulssalbori	RIL	107	β-glucan content	AFLP, RAPD, SSR, STS	Kim et al., 2011
27	Mikamo golden × Harrington	DH	95	malt extract, Total nitrogen, Soluble nitrogen, Kolbach index, Diastatic power, Beta-glucan, Viscosity	EST, SNP, RFLP	Zhou et al., 2012
28	Steptoe × Morex	DH	150	Protein content, Diastatic power, Alpha amylase activity, Malt extract	RFLP	Sadeghi et al., 2013
29	Vlamingh × Buloke	DH	289	Malt extract, Protein	SNP	Walker et al., 2013
30	Stellar × 01Ab8219	RIL	142	malt extract, wort protein, soluble/total protein, diastatic power, alpha-amylase, beta-glucan, free amino nitrogen	DArT, SNP	Islamovic et al., 2014
31	Yerong × Franklin	DH	177	Limit dextrinase	DArT, SSR	Wang et al., 2015
32	TX9425 × Naso Nijo	DH	188	malt extract, malt total nitrogen content, malt soluble nitrogen content, viscosity, free amino nitrogen, Kolbach index, diastatic power	DArT, SSR	Wang et al., 2015
33	Yerong × Franklin	DH	177	haze active proteins	DArT, SSR	Ye et al., 2015
34	Admiral × Navigator	DH	320	Alpha amylase activity, beta-glucan, apparent attenuation limit, diastatic power, soluble protein, Kolbach index, free amino-acid nitrogen, hot-water extract, β-amylase, viscosity	DArT, SNP	Cu et al., 2016
35	Baudin × AC Metcalfe	DH	178	malt yield, diastatic power, soluble protein, free amino nitrogen, hot water malt extract, β-glucanase, α-amylase	AFLP, SSR	Zhou et al., 2016
36	ZGMLEL × Schooner	RIL	190	grain protein concentration	SNP, SSR	Fan et al., 2017
37	Sofiara × Victoriana	DH	100	Malt moisture content, Fine grind extract, Viscosity, Malt protein content, Soluble protein, Kolbach index, Limit of attenuation, Friability, β-glucan, Total malting losses, Respiration losses	SNP	Kochevenko et al., 2018
38	TX9425 × Naso Nijo	DH	150	peak viscosity, time to peak viscosity, trough, breakdown, final viscosity, setback, pasting temperature, malt extract	DArTSeq, SSR, SNP	Wang et al., 2018
39	Harrington × OUH602	BC	98	α-amylase activity, β-glucan content, barley protein, diastatic power, free amino nitrogen, fine grind malt extract, soluble protein content, soluble to total protein ratio, wort viscosity,	SNP	Nice et al., 2019
a DH Double-haploid population, RIL Recombinant Inbred Line population, BC Backcross population
b Reference
Barr, A. R., Karakousis A., Lance R. C. M., Logue S. J., Manning S., Chalmers K. J., et al. (2003). Mapping and QTL analysis of the barley population Chebec × Harrington. Aust J Agr Res. 54, 1125-1130. doi: 10.1071/AR02215
Castro, A. J., Benitez A., Hayes P. M., Viega L., Wright L. (2010). Coincident quantitative trait loci effects for dormancy, water sensitivity and malting quality traits in the BCD47×Baronesse barley mapping population. Crop Pasture Sci. 61, 691-699. doi: 10.1071/CP10085
Collins, H. M., Panozzo J. F., Logue S. J., Jefferies S. P., Barr A. R. (2003). Mapping and validation of chromosome regions associated with high malt extract in barley (Hordeum vulgare L.). Aust J Agr Res. 54, 1223-1240. doi: 10.1071/AR02201
Cu, S. T., March T. J., Stewart S., Degner S., Coventry S., Box A., et al. (2016). Genetic analysis of grain and malt quality in an elite barley population. Mol Breeding. 36, 129. doi: 10.1007/s11032-016-0554-z
Edney, M. J., Mather D. E. (2004). Quantitative trait loci affecting germination traits and malt friability in a two-rowed by six-rowed barley cross. J Cereal Sci. 39, 283-290. doi: 10.1016/j.jcs.2003.10.008
Elía, M., Swanston J. S., Moralejo M., Casas A., Pérez-Vendrell A. M., Ciudad F. J., et al. (2010). A model of the genetic differences in malting quality between European and North American barley cultivars based on a QTL study of the cross Triumph × Morex. Plant Breeding. 129, 280-290. doi: 10.1111/j.1439-0523.2009.01694.x
Emebiri, L. C., Moody D. B., Panozzo J. F., Chalmers K. J., Kretschmer J. M., Ablett G. A. (2003). Identification of QTLs associated with variations in grain protein concentration in two-row barley. Aust J Agr Res. 54, 1211-1221. doi: 10.1071/AR03006
Emebiri, L. C., Moody D. B., Panozzo J. F., Read B. J. (2004). Mapping of QTL for malting quality attributes in barley based on a cross of parents with low grain protein concentration. Field Crop Res. 87, 195-205. doi: 10.1016/j.fcr.2003.11.002
Fan, C. F., Zhai H. J., Wang H. F., Yue Y. F., Zhang M. H., Li J. H., et al. (2017). Identification of QTLs controlling grain protein concentration using a high-density SNP and SSR linkage map in barley (Hordeum vulgare L.). BMC Plant Biol. 17, 122. doi: 10.1186/s12870-017-1067-6
Gao, W., Clancy J. A., Han F., Jones B. L., Budde A., Wesenberg D. M., et al. (2004). Fine mapping of a malting-quality QTL complex near the chromosome 4H S telomere in barley. Theor Appl Genet. 109, 750-760. doi: 10.1007/s00122-004-1688-7
Han, F., Clancy J. A., Jones B. L., Wesenberg D. M., Kleinhofs A., Ullrich E. (2004). Dissection of a malting quality QTL region on chromosome 1 (7H) of barley. Mol Breeding. 14, 339-347. doi:
Islamovic, E., Obert D. E., Budde A. D., Schmitt M., Brunick R., Kilian A., et al. (2014). Quantitative trait loci of barley malting quality trait components in the Stellar/01Ab8219 mapping population. Mol Breeding. 34, 59-73. doi: 10.1007/s11032-014-0017-3
Kim, H. S., Park K. G., Baek S. B., Kim J. G. (2011). Inheritance of (1–3)(1–4)-beta-D-glucan content in barley (Hordeum vulgare L.). J Crop Sci Biotechnol. 14, 239-245. doi: 10.1007/s12892-011-0045-z
Kochevenko, A., Jiang Y., Seiler C., Surdonja K., Kollers S., Reif J. C., et al. (2018). Identification of QTL hot spots for malting quality in two elite breeding lines with distinct tolerance to abiotic stress. BMC Plant Biol. 18, 106. doi: 10.1186/s12870-018-1323-4
Laidò, G., Barabaschi D., Tondelli A., Gianinetti A., Stanca A. M., Li Destri Nicosia O., et al. (2009). QTL alleles from a winter feed type can improve malting quality in barley. Plant Breeding. 128, 598-605. doi: 10.1111/j.1439-0523.2009.01636.x
Li, C. D., Tarr A., Lance R. C. M., Harasymow S., Uhlmann J., Westcott S., et al. (2003). A major QTL controlling seed dormancy and pre-harvest sprouting/grain α-amylase in two-rowed barley (Hordeum vulgare L.). Aust J Agr Res. 54, 1303-1313. doi: 10.1071/AR02210
Li, J. Z., Båga M., Rossnagel B. G., Legge W. G., Chibbar R. N. (2008). Identification of quantitative trait loci for β-glucan concentration in barley grain. J Cereal Sci. 48, 647-655. doi: 10.1016/j.jcs.2008.02.004
Li, J. Z., Huang X. Q., Heinrichs F., Ganal M. W., Roder M. S. (2005). Analysis of QTLs for yield, yield components, and malting quality in a BC3-DH population of spring barley. Theor Appl Genet. 110, 356-363. doi: 10.1007/s00122-004-1847-x
Marquez-Cedillo, L. A., Hayes P. M., Jones B. L., Kleinhofs A., Legge W. G., Rossnagel B. G., et al. (2000). QTL analysis of malting quality in barley based on the doubled-haploid progeny of two elite North American varieties representing different germplasm groups. Theor Appl Genet. 101, 173-184. doi: 10.1007/s001220051466
Molina-Cano, J. L., Moralejo M., Elía M., Muñoz P., Russell J. R., Pérez-Vendrell A. M., et al. (2007). QTL analysis of a cross between European and North American malting barleys reveals a putative candidate gene for β-glucan content on chromosome 1H. Mol Breeding. 19, 275-284. doi: 10.1007/s11032-006-9075-5
Nice, L., Huang Y. D., Steffenson B. J., Gyenis L., Schwarz P., Smith K. P., et al. (2019). Mapping malting quality and yield characteristics in a north American two-rowed malting barley × wild barley advanced backcross population. Molecular Breeding. 39, 121. doi: 10.1007/s11032-019-1030-3
Panozzo, J. F., Eckermann P. J., Mather D. E., Moody D. B., Black C. K., Collins H. M., et al. (2007). QTL analysis of malting quality traits in two barley populations. Aust J Agr Res. 58, 858-866. doi: 10.1071/ar06203
Pillen, K., Zacharias A., Leon J. (2003). Advanced backcross QTL analysis in barley (Hordeum vulgare L.). Theor Appl Genet. 107, 340-352. doi: 10.1007/s00122-003-1253-9
Sadeghi, M. B., Sarhadi W. A., Peighambari S. A., Naghavi M. R., Ashtari A. K. (2013). QTL analysis for malt quality in DH lines of barley (Steptoe × Morex) grown in sub-tropical zone of Iran. Turk J Agric Food Sci Technol. 1, 56-61. doi: 10.24925/turjaf.v1i2.56-61.36
See, D., Kanazin V., Kephart K., Blake T. (2002). Mapping genes controlling variation in barley grain protein concentration. Crop Sci. 42, 680-685. doi: 10.2135/cropsci2002.6800
Von Korff, M., Wang H. J., Léon J., Pillen K. (2008). AB-QTL analysis in spring barley: III. Identification of exotic alleles for the improvement of malting quality in spring barley (H. vulgare ssp. spontaneum). Mol Breeding. 21, 81-93. doi: 10.1007/s11032-007-9110-1
Walker, C. K., Ford R., Munoz-Amatriain M., Panozzo J. F. (2013). The detection of QTLs in barley associated with endosperm hardness, grain density, grain size and malting quality using rapid phenotyping tools. Theor Appl Genet. 126, 2533-2551. doi: 10.1007/s00122-013-2153-2
Wang, J. M., Yang J. M., Hua W., Wu X. J., Zhu J. H., Shang Y., et al. (2018). QTL mapping reveals the relationship between pasting properties and malt extract in barley. Int J Mol Sci. 19, 3559. doi: 10.3390/ijms19113559
Wang, J. M., Yang J. M., Mcneil D., Zhou M. X. (2010). Mapping of quantitative trait loci controlling barley flour pasting properties. Genetica. 138, 1191-1200. doi: 10.1007/s10709-010-9511-7
Wang, J. M., Yang J. M., Zhang Q. S., Zhu J. H., Jia Q. J., Hua W., et al. (2015a). Mapping a major QTL for malt extract of barley from a cross between TX9425 × Naso Nijo. Theor Appl Genet. 128, 943-952. doi: 10.1007/s00122-015-2481-5
Wang, X. L., Zhang X. L., Cai S. G., Ye L. Z., Zhou M. X., Chen Z. H., et al. (2015b). Genetic diversity and QTL mapping of thermostability of limit dextrinase in barley. J Agric Food Chem. 63, 3778-3783. doi: 10.1021/acs.jafc.5b00190
Wei, K., Xue D. W., Huang Y. Z., Jin X. L., Wu F. B., Zhang G. P. (2009). Genetic mapping of quantitative trait loci associated with β-amylase and limit dextrinase activities and β-glucan and protein fraction contents in barley. J Zhejiang Univ-Sc B. 10, 839-846. doi: 10.1631/jzus.B0920135
Ye, L. Z., Huang Y. Q., Hu H. L., Dai F., Zhang G. P. (2015). Identification of QTLs associated with haze active proteins in barley. Euphytica. 205, 799-807. doi: 10.1007/s10681-015-1411-6
Zhou, G. F., Panozzo J., Zhang X. Q., Cakir M., Harasymow S., Li C. D. (2016). QTL mapping reveals genetic architectures of malting quality between Australian and Canadian malting barley (Hordeum vulgare L.). Mol Breeding. 36, 70. doi: 10.1007/s11032-016-0492-9
Zhou, T. S., Takashi I., Ryouichi K., Naohiko H., Makoto K., Takehiro H., et al. (2012). Malting quality quantitative trait loci on a high-density map of Mikamo golden × Harrington cross in barley (Hordeum vulgare L.). Mol Breeding. 30, 103-112. doi: 10.1007/s11032-011-9602-x

## Sheet: Table S2
Table S2. Initial QTL information for QTL meta-analysis
name	Chromosome	trait	Position in original maps	Peak or flanking markers	From	To	CI	lodscore	R2	position	from	to	Referencea
QTL-1	2H	soluble/total protein	NA	Vrs1-MWG503	89.4	97	7.6	3	32	90.35	85.864	97.6	Marquez-Cedillo et al., 2000
QTL-2	4H	soluble/total protein	NA	int-c-HVM40	15.1	25.7	10.6	3	32	26.55	22.0475	31.66	Marquez-Cedillo et al., 2000
QTL-3	5H	soluble/total protein	NA	ABG463-MWG851B	131.6	139.8	8.2	3	32	188.78	179.953	190.38	Marquez-Cedillo et al., 2000
QTL-4	2H	grain protein	NA	Vrs1-MWG503	89.4	97	7.6	3	38	90.35	85.864	97.6	Marquez-Cedillo et al., 2000
QTL-5	4H	grain protein	NA	int-c-HVM40	15.1	25.7	10.6	3	38	26.11	22.0475	31.66	Marquez-Cedillo et al., 2000
QTL-6	4H	α-amylase activity	NA	int-c-HVM40	15.1	25.7	10.6	3	26	26.11	22.0475	31.66	Marquez-Cedillo et al., 2000
QTL-7	5H	α-amylase activity	NA	ABG463-MWG851B	131.6	139.8	8.2	3	26	188.78	179.953	190.38	Marquez-Cedillo et al., 2000
QTL-8	7H	Diastatic power	NA	ABC465-MWG2031	61.3	77.2	15.9	3	30	69.76	61.425	76.415	Marquez-Cedillo et al., 2000
QTL-9	2H	Diastatic power	NA	Vrs1-MWG503	89.4	97	7.6	3	30	92.11	85.864	97.6	Marquez-Cedillo et al., 2000
QTL-10	2H	Malt extract	NA	KgE35M54.243-BCD175	0	9.6	9.6	3	15	19.21	19.212	19.35	Marquez-Cedillo et al., 2000
QTL-11	1H	Malt extract	NA	cMWG706-ABG702b	92	106.4	14.4	3	15	99.71	90.3531	101.692	Marquez-Cedillo et al., 2000
QTL-12	1H	Malt extract	NA	ABC801-CDO99	3.3	21.5	18.2	3	15	15.72	11.632	17.0383	Marquez-Cedillo et al., 2000
QTL-13	7H	grain protein	NA	ABC465-MWG2031	61.3	77.2	15.9	3	40	69.17	61.425	76.415	Marquez-Cedillo et al., 2000
QTL-14	2H	grain protein	NA	MWG655e-CD064	24.8	47.6	22.8	3	40	35.88	31.0439	37.7835	Marquez-Cedillo et al., 2000
QTL-15	5H	grain protein	NA	MWG635d-ABC302a	5.9	19.6	13.7	3	40	82.66	80.1512	85.2405	Marquez-Cedillo et al., 2000
QTL-16	1H	soluble/total protein	NA	MWG943-KgE33M51.88	66.4	70.5	4.1	3	37	67.9	62.324	74.3001	Marquez-Cedillo et al., 2000
QTL-17	6H	grain protein	NA	HVM74	NA	NA	NA	3	33.21	60.884	NA	NA	See et al., 2002
QTL-18	2H	malt extract	NA	BCD175	NA	NA	NA	3.12	27	19.212	NA	NA	Collins et al., 2003
QTL-19	2H	malt extract	NA	PSR108	NA	NA	NA	4.91	24	37.241	NA	NA	Collins et al., 2003
QTL-20	2H	malt extract	NA	MWG503	NA	NA	NA	1.91	10	97.6	NA	NA	Collins et al., 2003
QTL-21	6H	malt extract	NA	Nar7	NA	NA	NA	1.51	16	79.309	NA	NA	Collins et al., 2003
QTL-22	1H	malt extract	NA	EBmac501	NA	NA	NA	5.4	27	49.175	NA	NA	Collins et al., 2003
QTL-23	3H	malt extract	NA	Bmag0013	NA	NA	NA	5.1	26	106.712	NA	NA	Collins et al., 2003
QTL-24	2H	malt extract	NA	CDO474	NA	NA	NA	4.9	18	67.962	NA	NA	Collins et al., 2003
QTL-25	4H	malt extract	NA	EBmac0906	NA	NA	NA	2.7	6	61.98	NA	NA	Collins et al., 2003
QTL-26	2H	grain protein concentration	55.8	HVM36	42.1	63.1	21	3.2	4.8	32.42	30.893	38.0742	Emebiri et al., 2003
QTL-27	5H	grain protein concentration	23.7	Bmag0751	7.5	34.8	27.3	8	20.5	63.724	63.4284	63.868	Emebiri et al., 2003
QTL-28	2H	grain protein concentration	185.9	XP13M47-192	172.5	216.2	43.7	3.4	9	90.4888	81.9043	94.0794	Emebiri et al., 2003
QTL-29	4H	grain protein concentration	83.7	wg0114	56.4	83.7	27.3	3.5	6.5	81.1509	79.3197	81.1509	Emebiri et al., 2003
QTL-30	5H	grain protein concentration	187.1	XP13M52-247	187.1	219.8	32.7	4.8	5.8	66.5585	66.3084	66.8636	Emebiri et al., 2003
QTL-31	7H	grain protein concentration	121.3	XP11M52-100	112.4	169.7	57.3	3.6	10.4	29.3985	23.2574	44.432	Emebiri et al., 2003
QTL-32	7H	grain protein concentration	291.3	XP11M49-213	283.3	302	18.7	3.2	7.8	77.9849	76.415	84.5684	Emebiri et al., 2003
QTL-33	5H	α-amylase activity	NA	CDO506-GMS1	NA	NA	NA	22	71	187.11	185.793	187.613	Li et al., 2003
QTL-34	5H	malt tenderness	141	EBmac0824	NA	NA	NA	3	NA	132.498	NA	NA	Pillen et al., 2003
QTL-35	7H	malt tenderness	100	Bmag0321	NA	NA	NA	3	NA	76.415	NA	NA	Pillen et al., 2003
QTL-36	4H	protein content	26	HvB23D4	NA	NA	NA	3	NA	40.7	NA	NA	Pillen et al., 2003
QTL-37	5H	protein content	141	EBmac0824	NA	NA	NA	3	NA	132.498	NA	NA	Pillen et al., 2003
QTL-38	5H	protein content	148	GMS27	NA	NA	NA	3	NA	140.04	NA	NA	Pillen et al., 2003
QTL-39	3H	malt friability	NA	MWG902	NA	NA	NA	3	NA	119.092	NA	NA	Edney and Mather, 2004
QTL-40	4H	malt friability	NA	HVM40	NA	NA	NA	3	NA	31.66	NA	NA	Edney and Mather, 2004
QTL-41	1H	malt friability	NA	ABG452	NA	NA	NA	3	NA	49.175	NA	NA	Edney and Mather, 2004
QTL-42	2H	malt friability	NA	Vrs1	NA	NA	NA	3	NA	85.864	NA	NA	Edney and Mather, 2004
QTL-43	5H	grain protein concentration	45	Bmag0323	41	51	10	4.5	NA	63.868	NA	NA	Emebiri et al., 2004
QTL-44	4H	grain protein concentration	82	wg0114	55	103	48	6.4	NA	81.1509	NA	NA	Emebiri et al., 2004
QTL-45	5H	grain protein concentration	183	XP13M52-247	167	216	49	3.1	NA	66.5585	NA	NA	Emebiri et al., 2004
QTL-46	7H	grain protein concentration	104	XP11M52-100	101	109	8	3	NA	29.3985	NA	NA	Emebiri et al., 2004
QTL-47	2H	α-amylase	192	AWBMA21	165	208	43	2.3	NA	102.064	NA	NA	Emebiri et al., 2004
QTL-48	5H	α-amylase	280	ABG463	273	285	12	3.8	NA	179.953	NA	NA	Emebiri et al., 2004
QTL-49	3H	β-Glucanase	99	BCD828	92	113	21	4.1	NA	61.572	NA	NA	Emebiri et al., 2004
QTL-50	2H	malt extract	165	OXP1112-350	150	192	42	4.1	NA	91.7682	NA	NA	Emebiri et al., 2004
QTL-51	2H	malt extract	250	XP13M50-203	216	268	52	3.8	NA	132.796	NA	NA	Emebiri et al., 2004
QTL-52	7H	malt extract	306	XP12M50-225	282	319	37	3.9	NA	110.043	NA	NA	Emebiri et al., 2004
QTL-53	3H	α-amylase	113	XP14M48-217	99	130	31	5.6	NA	67.9102	NA	NA	Emebiri et al., 2004
QTL-54	4H	α-amylase	0	XP12M48-258	0	15	15	4.9	NA	62.06	NA	NA	Emebiri et al., 2004
QTL-55	5H	β-Glucanase	285	XP13M51-200	280	293	13	5.9	NA	68.8142	NA	NA	Emebiri et al., 2004
QTL-56	2H	Diastatic power	139	wg405	134	150	16	2.6	NA	80.0059	NA	NA	Emebiri et al., 2004
QTL-57	4H	Diastatic power	42	bmac0310	39	51	12	8.7	NA	74.009	NA	NA	Emebiri et al., 2004
QTL-58	4H	Diastatic power	121	XP14M49-213	114	126	12	11.6	NA	108.345	NA	NA	Emebiri et al., 2004
QTL-59	5H	Diastatic power	216	XP11M52-303	183	232	49	3	NA	66.8636	NA	NA	Emebiri et al., 2004
QTL-60	2H	free a-amino nitrogen	192	AWBMA21	165	208	43	2.2	NA	102.064	NA	NA	Emebiri et al., 2004
QTL-61	3H	free a-amino nitrogen	76	XP11M53-167	68	81	13	4.7	NA	56.8584	NA	NA	Emebiri et al., 2004
QTL-62	4H	free a-amino nitrogen	18	XP13M47-171	15	30	15	4.3	NA	63.1052	NA	NA	Emebiri et al., 2004
QTL-63	5H	free a-amino nitrogen	293	CDO506	285	293	8	3.7	NA	185.793	NA	NA	Emebiri et al., 2004
QTL-64	2H	Wort viscosity	126	XP12M52-279	110	134	24	2.6	NA	71.3389	NA	NA	Emebiri et al., 2004
QTL-65	2H	Wort viscosity	303	XP12M48-76	292	312	20	2.8	NA	172.964	NA	NA	Emebiri et al., 2004
QTL-66	3H	Wort viscosity	99	BCD828	92	113	21	7.9	NA	61.572	NA	NA	Emebiri et al., 2004
QTL-67	4H	Wort viscosity	0	XP12M48-258	0	15	15	5.6	NA	62.06	NA	NA	Emebiri et al., 2004
QTL-68	2H	Wort β-glucan content	134	EBmac0850	126	139	13	4.6	NA	75.92	NA	NA	Emebiri et al., 2004
QTL-69	2H	Wort β-glucan content	292	XP14M55-156	275	303	28	3.3	NA	163.979	NA	NA	Emebiri et al., 2004
QTL-70	3H	Wort β-glucan content	113	XP14M48-217	99	130	31	2.9	NA	67.9102	NA	NA	Emebiri et al., 2004
QTL-71	7H	Wort β-glucan content	133	XP11M52-190	122	139	17	4.1	NA	39.3541	NA	NA	Emebiri et al., 2004
QTL-72	4H	malt extract percentage	NA	MWG634-ABG313B	0	11.5	11.5	3	NA	18.28	NA	NA	Gao et al., 2004
QTL-73	4H	malt extract percentage	NA	MWG077-BCD265B	13.6	41.5	27.9	3	NA	37.88	NA	NA	Gao et al., 2004
QTL-74	4H	diastatic power	NA	MWG635A-BCD265B	33.9	41.5	7.6	3	NA	51.29	NA	NA	Gao et al., 2004
QTL-75	4H	α-amylase activity	NA	MWG634-CDO122	0	30.9	30.9	3	NA	22.89	NA	NA	Gao et al., 2004
QTL-76	4H	malt β-glucan content	NA	MWG077-BCD265B	13.6	41.5	27.9	3	NA	37.88	NA	NA	Gao et al., 2004
QTL-77	7H	Malt Extract	NA	ABC254-ABG476	NA	NA	1.1	3	NA	76.36	NA	NA	Han et al., 2004
QTL-78	7H	α-amylase	NA	ABG701-ABG476	NA	NA	6.4	3	NA	76.36	NA	NA	Han et al., 2004
QTL-79	7H	Diastatic Power	NA	MWG003-ABC308	NA	NA	2	3	NA	76.36	NA	NA	Han et al., 2004
QTL-80	2H	Protein content	NA	GBMS229	NA	NA	NA	2.19	11.82	44.883	32.42	44.883	Li et al., 2005
QTL-81	7H	Protein content	NA	Bmag120	NA	NA	NA	2.5	14.6	87.897	76.556	87.897	Li et al., 2005
QTL-82	1H	Friability	NA	Bmac90	NA	NA	NA	4.76	19.17	49.175	49.175	49.175	Li et al., 2005
QTL-83	4H	Friability	NA	HVM40	NA	NA	NA	2.52	10.67	31.66	31.66	54.91	Li et al., 2005
QTL-84	7H	Friability	NA	Bmag120	NA	NA	NA	3.64	20.27	87.897	76.556	87.897	Li et al., 2005
QTL-85	1H	β-glucan content	183	Ctig8484	182	185.9	3.9	3.64	15.2	125.069	123.891	125.374	Molina-Cano et al., 2007
QTL-86	5H	β-glucan content	22	Bmag337	21.1	22.7	1.6	3.17	13.3	65.548	63.741	66.784	Molina-Cano et al., 2007
QTL-87	2H	grain protein percentage	NA	P12M50-110	NA	NA	NA	3	6.6	75.05	68.75	90.4888	Panozzo et al., 2007
QTL-88	4H	grain protein percentage	NA	EBmac788	NA	NA	NA	3	11.3	96.929	NA	NA	Panozzo et al., 2007
QTL-89	1H	Hot water extract	NA	Bmag0345	NA	NA	NA	4	11.9	49.175	47.07	49.175	Panozzo et al., 2007
QTL-90	5H	Hot water extract	NA	Bmag337	NA	NA	NA	3	9.6	65.548	NA	NA	Panozzo et al., 2007
QTL-91	1H	Hot water extract	NA	EBmac501	NA	NA	NA	6	16.9	49.175	44.5	62.298	Panozzo et al., 2007
QTL-92	3H	Hot water extract	NA	ABG4	NA	NA	NA	6	11.8	106.512	75.547	111.402	Panozzo et al., 2007
QTL-93	4H	Hot water extract	NA	CDO63	NA	NA	NA	4	7.6	107.679	102.554	118.488	Panozzo et al., 2007
QTL-94	1H	diastatic power	NA	Bmag0345	NA	NA	NA	14	26	49.175	47.07	49.175	Panozzo et al., 2007
QTL-95	1H	alpha-amylase activity	NA	Bmag0345	NA	NA	NA	8	24.4	49.175	47.07	49.175	Panozzo et al., 2007
QTL-96	4H	diastatic power	NA	EBmac788	NA	NA	NA	3	NA	96.929	NA	NA	Panozzo et al., 2007
QTL-97	1H	alpha-amylase activity	NA	EBmac501	NA	NA	NA	5	13.4	49.175	44.5	62.298	Panozzo et al., 2007
QTL-98	3H	diastatic power	NA	ABG4	NA	NA	NA	3	10.1	106.512	75.547	111.402	Panozzo et al., 2007
QTL-99	3H	alpha-amylase activity	NA	ABG4	NA	NA	NA	4	13.4	106.512	75.547	111.402	Panozzo et al., 2007
QTL-100	1H	free α-amino acid	NA	Bmag0345	NA	NA	NA	15	39	49.175	47.07	49.175	Panozzo et al., 2007
QTL-101	1H	free α-amino acid	NA	Bmag0211	NA	NA	NA	5	64	49.175	49.175	53.018	Panozzo et al., 2007
QTL-102	1H	free α-amino acid	NA	EBmac501	NA	NA	NA	3	3.9	49.175	44.5	62.298	Panozzo et al., 2007
QTL-103	2H	free α-amino acid	NA	EBmac684	NA	NA	NA	10	11.5	70.65	70.65	72.7142	Panozzo et al., 2007
QTL-104	2H	free α-amino acid	NA	BCD292	NA	NA	NA	6	5.3	141.049	139.414	145.45	Panozzo et al., 2007
QTL-105	3H	free α-amino acid	NA	ABG4	NA	NA	NA	9	7.8	106.512	75.547	111.402	Panozzo et al., 2007
QTL-106	4H	free α-amino acid	NA	EBmac906	NA	NA	NA	3	5.6	62.14	54.2038	62.14	Panozzo et al., 2007
QTL-107	1H	wort β-glucan	NA	Bmag0345	NA	NA	NA	11	36	49.175	47.07	49.175	Panozzo et al., 2007
QTL-108	1H	wort viscosity	NA	Bmag0345	NA	NA	NA	6	11.6	49.175	47.07	49.175	Panozzo et al., 2007
QTL-109	1H	wort β-glucan	NA	EBmac501	NA	NA	NA	3	4.1	49.175	44.5	62.298	Panozzo et al., 2007
QTL-110	1H	wort viscosity	NA	EBmac501	NA	NA	NA	8	30.9	49.175	44.5	62.298	Panozzo et al., 2007
QTL-111	2H	wort β-glucan	NA	EBmac684	NA	NA	NA	6	16.7	70.65	70.65	72.7142	Panozzo et al., 2007
QTL-112	2H	wort viscosity	NA	EBmac684	NA	NA	NA	9	17.5	70.65	70.65	72.7142	Panozzo et al., 2007
QTL-113	3H	wort viscosity	NA	ABG4	NA	NA	NA	8	18.7	106.512	75.547	111.402	Panozzo et al., 2007
QTL-114	1H	β-glucanase activity	NA	Bmag0211	NA	NA	NA	15	33.8	49.175	49.175	53.018	Panozzo et al., 2007
QTL-115	2H	β-glucan concentration	34	E33M59.6-257	33	35	2	5.5	8.5	35.2304	30.1625	36.075	Li et al., 2008
QTL-116	3H	β-glucan concentration	32	E36M59.9-270	31	38	7	9	16.7	19.8395	16.1893	20.4479	Li et al., 2008
QTL-117	3H	β-glucan concentration	85	E37M60.10-130	84	86	2	5.4	8.3	63.0499	62.3109	63.7888	Li et al., 2008
QTL-118	7H	β-glucan concentration	64	Bmac31	63	65	2	10.3	19.3	76.415	72.1138	76.415	Li et al., 2008
QTL-119	7H	β-glucan concentration	65	E35M47.6-277	64	66	2	17.7	39.1	75.3397	73.855	76.415	Li et al., 2008
QTL-120	7H	β-glucan concentration	66	Bmag341	65	67	2	7.1	28.2	76.415	69.9632	78.998	Li et al., 2008
QTL-121	7H	β-glucan concentration	115	E38M48.5-215	112	126	14	7.1	12.7	118.591	101.406	131.479	Li et al., 2008
QTL-122	1H	α-amylase activity	20	S53707	14	28	14	3	2.2	24.721	21.34	26.17	von Korff et al., 2008
QTL-123	2H	α-amylase activity	122	Bmag125	107	139	32	3	3.2	88.704	75.92	121.055	von Korff et al., 2008
QTL-124	4H	α-amylase activity	14	HVM40	0	21	21	3	2.6	31.66	31.66	54.91	von Korff et al., 2008
QTL-125	4H	α-amylase activity	190	HDAMYB	180	190	10	3	12.6	133.605	121.259	133.605	von Korff et al., 2008
QTL-126	5H	α-amylase activity	0	MGB384	0	12	12	3	2.3	52.662	52.662	52.73	von Korff et al., 2008
QTL-127	5H	α-amylase activity	43	Bmag337	24	48	24	3	12.3	65.548	63.741	85.9777	von Korff et al., 2008
QTL-128	6H	α-amylase activity	107	EBmac624	103	112	9	3	5	60.954	60.884	64.557	von Korff et al., 2008
QTL-129	4H	fermentability of wort	14	HVM40	0	21	21	3	2.2	31.66	31.66	54.91	von Korff et al., 2008
QTL-130	4H	fermentability of wort	170	GBM1015	150	180	30	3	2	116.614	96.929	127.941	von Korff et al., 2008
QTL-131	4H	fermentability of wort	103	HVM74	96	107	11	3	2.9	60.884	58.95	60.954	von Korff et al., 2008
QTL-132	1H	Fine-grind extract	28	GBM1007	20	39	19	3	2.8	26.17	24.721	29.8508	von Korff et al., 2008
QTL-133	1H	Fine-grind extract	70	Bmag149	68	75	7	3	10.7	48.2548	48.2548	49.175	von Korff et al., 2008
QTL-134	3H	Fine-grind extract	130	GBM1043	110	155	45	3	2.6	83.402	76.502	116.063	von Korff et al., 2008
QTL-135	7H	Fine-grind extract	50	EBmac603	27	62	35	3	1.5	31.943	26.2117	61.72	von Korff et al., 2008
QTL-136	1H	friability of malt	70	Bmag149	68	75	7	3	16	48.2548	48.2548	49.175	von Korff et al., 2008
QTL-137	1H	friability of malt	105	Bmac32	85	115	30	3	2.6	61.299	53.2163	128.78	von Korff et al., 2008
QTL-138	2H	friability of malt	107	Bmag381	92	122	30	3	2.4	75.92	68.51	88.704	von Korff et al., 2008
QTL-139	3H	friability of malt	130	GBM1043	110	155	45	3	1.9	83.402	76.502	116.063	von Korff et al., 2008
QTL-140	4H	friability of malt	80	EBmac775	57	95	38	3	3.1	60.8645	54.2038	72.6488	von Korff et al., 2008
QTL-141	5H	friability of malt	43	Bmag337	24	48	24	3	4.2	65.548	63.741	85.9777	von Korff et al., 2008
QTL-142	6H	friability of malt	112	Bmag613	107	135	28	3	3.9	64.557	60.954	89.84	von Korff et al., 2008
QTL-143	7H	friability of malt	27	Bmag7	19	50	31	3	2.3	26.2117	12.6	31.943	von Korff et al., 2008
QTL-144	7H	friability of malt	93	Bmag11	75	94	19	3	1.4	76.415	47.2095	76.415	von Korff et al., 2008
QTL-145	7H	friability of malt	166	EBmac755	155	178	23	3	3	128.736	81.5613	135.004	von Korff et al., 2008
QTL-146	1H	Protein content	20	S53707	14	28	14	3	2.2	24.721	21.34	26.17	von Korff et al., 2008
QTL-147	1H	Protein content	68	BMAG211	65	70	5	3	7.9	49.175	48.2548	49.175	von Korff et al., 2008
QTL-148	1H	Protein content	144	HVABAIP	130	162	32	3	3.5	129.698	128.78	132.36	von Korff et al., 2008
QTL-149	2H	Protein content	80	EBmac684	67	86	19	3	3.3	70.65	49.8131	70.65	von Korff et al., 2008
QTL-150	4H	Protein content	21	HvOLE	14	25	11	3	5.5	54.91	31.66	54.91	von Korff et al., 2008
QTL-151	4H	Protein content	80	EBmac775	57	95	38	3	2.5	60.8645	54.2038	72.6488	von Korff et al., 2008
QTL-152	4H	Protein content	132	EBmac679	131	150	19	3	4.6	96.679	96.679	96.979	von Korff et al., 2008
QTL-153	4H	Protein content	190	HDAMYB	180	190	10	3	2.9	133.605	121.259	133.605	von Korff et al., 2008
QTL-154	6H	Protein content	40	GBM1049	6	96	90	3	4.1	40.38	3.92	58.95	von Korff et al., 2008
QTL-155	6H	Protein content	96	GMS6	40	103	63	3	2.8	58.95	40.38	60.884	von Korff et al., 2008
QTL-156	1H	viscosity of wort	68	BMAG211	65	70	5	3	19.1	49.175	48.2548	49.175	von Korff et al., 2008
QTL-157	1H	viscosity of wort	105	BMAC32	85	115	30	3	2.2	61.299	53.2163	128.78	von Korff et al., 2008
QTL-158	2H	viscosity of wort	42	GBM1052	27	67	40	3	2.7	41.981	30.933	49.8131	von Korff et al., 2008
QTL-159	2H	viscosity of wort	86	GMS3	80	92	12	3	3.2	70.65	68.51	70.65	von Korff et al., 2008
QTL-160	3H	viscosity of wort	65	MGB410	49	70	21	3	2.9	24.5039	19.2084	61.572	von Korff et al., 2008
QTL-161	3H	viscosity of wort	130	GBM1043	110	155	45	3	2	83.402	76.502	116.063	von Korff et al., 2008
QTL-162	5H	viscosity of wort	43	Bmag337	24	48	24	3	7.4	65.548	63.741	85.9777	von Korff et al., 2008
QTL-163	6H	viscosity of wort	112	Bmag613	107	135	28	3	2.6	64.557	60.954	89.84	von Korff et al., 2008
QTL-164	1H	Hartong 45℃	70	Bmag149	68	75	7	3	6.5	48.2548	48.2548	49.175	von Korff et al., 2008
QTL-165	2H	Hartong 45℃	146	EBmac415	143	159	16	3	2.5	123.977	123.977	129.177	von Korff et al., 2008
QTL-166	5H	Hartong 45℃	12	BMS2	0	24	24	3	2.1	52.662	52.662	63.741	von Korff et al., 2008
QTL-167	5H	Hartong 45℃	43	Bmag337	24	48	24	3	6.9	65.548	63.741	85.9777	von Korff et al., 2008
QTL-168	7H	Hartong 45℃	100	Bmag321	94	120	26	3	2.5	76.415	76.415	87.897	von Korff et al., 2008
QTL-169	3H	β-amylase activity	NA	bPb-4564-bPb-3634	NA	NA	1.1	4.01	12.81	117.89	116.992	119.902	Wei et al., 2009
QTL-170	4H	β-glucan content	NA	bPb-2305-Bmac0186	NA	NA	2.2	2.63	11.06	67.21	62.33	69.309	Wei et al., 2009
QTL-171	5H	Limit dextrinase activity	NA	bPb-4809-bPb-5766	NA	NA	10.5	5.89	19.4	186.89	185.793	187.613	Wei et al., 2009
QTL-172	3H	albumin	NA	bPb-7938-bPb-7989	NA	NA	1.1	3.78	8.08	43.67	42.773	45.9	Wei et al., 2009
QTL-173	3H	globulin	NA	bPb-7938-bPb-7989	NA	NA	1.1	2.61	8.94	43.67	42.773	45.9	Wei et al., 2009
QTL-174	3H	hordein	NA	bPb-2553-bPb-2324	NA	NA	1.5	4.71	30.25	18.11	1.21	46.102	Wei et al., 2009
QTL-175	5H	glutelin	NA	bPb-3590-bPb-0171	NA	NA	2.3	5.49	11.21	145.79	145.794	146.074	Wei et al., 2009
QTL-176	7H	glutelin	NA	bPb-9825-bPb-5126	NA	NA	2.4	5.04	9.76	76.42	76.415	76.415	Wei et al., 2009
QTL-177	3H	total protein	NA	bPb-7938-bPb-7989	NA	NA	1.1	3.28	11.51	43.89	42.773	45.9	Wei et al., 2009
QTL-178	1H	grain protein content	108.7	Bmag0382	NA	NA	NA	5.73	29.1	84.124	79.3	92.97	Laidò et al., 2009
QTL-179	1H	Grain β-glucans	60.3	Bmag0211	28.6	74.3	45.7	6.63	27.9	49.175	28.424	61.299	Laidò et al., 2009
QTL-180	1H	Grain β-glucans	101.1	E39M61-247	NA	NA	NA	4.48	16.9	79.3	61.299	84.124	Laidò et al., 2009
QTL-181	1H	Friability	60.3	Bmag0211	28.6	74.3	45.7	28.77	65.1	49.175	28.424	61.299	Laidò et al., 2009
QTL-182	3H	Friability	77.5	HVM33	NA	NA	NA	5.08	6.9	69.452	NA	NA	Laidò et al., 2009
QTL-183	1H	Acrospire growth	28.6	Bmac0399	NA	NA	NA	6.6	31.1	28.424	22.318	49.175	Laidò et al., 2009
QTL-184	1H	Wort viscosity	60.3	Bmag0211	28.6	74.3	45.7	10.75	39.5	49.175	28.424	61.299	Laidò et al., 2009
QTL-185	1H	hot water extract	60.3	Bmag0211	28.6	74.3	45.7	12.84	21.1	49.175	28.424	61.299	Laidò et al., 2009
QTL-186	1H	hot water extract	101.1	E39M61-247	NA	NA	NA	5.33	6.7	79.3	61.299	84.124	Laidò et al., 2009
QTL-187	5H	hot water extract	68.5	Bmag0223	NA	NA	NA	2.97	4	97.058	NA	NA	Laidò et al., 2009
QTL-188	1H	Quality score	60.3	Bmag0211	28.6	74.3	45.7	7.28	13.8	49.175	28.424	61.299	Laidò et al., 2009
QTL-189	1H	Quality score	74.3	Bmac32	NA	NA	NA	18.35	34.1	61.299	49.175	79.3	Laidò et al., 2009
QTL-190	2H	diastatic power	5.3	EBmac684-Bmac093	NA	NA	NA	7.51	29.6	70.65	70.65	70.65	Castro et al., 2010
QTL-191	2H	grain protein	3.3	EBmac684-Bmac093	NA	NA	NA	4.14	15	70.65	70.65	70.65	Castro et al., 2010
QTL-192	2H	malt protein	7.3	EBmac684-Bmac093	NA	NA	NA	4.39	19.4	70.65	70.65	70.65	Castro et al., 2010
QTL-193	3H	malt extract	90.1	Bmag225-Bmag606	NA	NA	NA	3.18	16.3	88.12	75.547	95.142	Castro et al., 2010
QTL-194	5H	malt extract	73	Bmag222-GMS001	NA	NA	NA	3.34	24.1	166.82	145.37	190.52	Castro et al., 2010
QTL-195	5H	α-amylase activity	87	Bmag222-GMS001	NA	NA	NA	25.83	59.3	166.82	145.37	190.52	Castro et al., 2010
QTL-196	5H	wort β-glucan content	83	Bmag222-GMS001	NA	NA	NA	3.93	18.3	166.82	145.37	190.52	Castro et al., 2010
QTL-197	5H	free amino nitrogen	87	Bmag222-GMS001	NA	NA	NA	25.92	61.9	166.82	145.37	190.52	Castro et al., 2010
QTL-198	5H	wort protein	87	Bmag222-GMS001	NA	NA	NA	20.3	54.7	166.82	145.37	190.52	Castro et al., 2010
QTL-199	5H	soluble/total protein ratio	89	Bmag222-GMS001	NA	NA	NA	12.97	36.9	166.82	145.37	190.52	Castro et al., 2010
QTL-200	5H	turbidity	89	Bmag222-GMS001	NA	NA	NA	4.79	13.6	166.82	145.37	190.52	Castro et al., 2010
QTL-201	2H	malt extract	0	GBM1047-HVM54	NA	NA	NA	5.77	20.6	129.87	126.17	133.024	Castro et al., 2010
QTL-202	2H	wort β-glucan content	22.1	GBM1047-HVM54	NA	NA	NA	3.72	8.9	129.87	126.17	133.024	Castro et al., 2010
QTL-203	5H	soluble/total protein ratio	22	GBM1047-HVM54	NA	NA	NA	3.1	8.3	129.87	126.17	133.024	Castro et al., 2010
QTL-204	3H	free amino nitrogen	72.1	Bmag225-Bmag606	NA	NA	NA	4.02	5.7	88.36	75.547	95.142	Castro et al., 2010
QTL-205	5H	malt protein	89	Bmag222-GMS001	NA	NA	NA	5.66	19.1	166.82	145.37	190.52	Castro et al., 2010
QTL-206	2H	grain protein	80.8	Vrs1	76.4	81.7	5.3	21.2	62.3	85.864	74.16	85.864	Elía et al., 2010
QTL-207	3H	grain protein	109.1	bPb-3630	99.8	110.1	10.3	4.1	17.2	95.702	87.302	96.122	Elía et al., 2010
QTL-208	5H	grain protein	1	bPb-9562	0	1.2	1.2	3.96	16.7	10.917	0.9	10.917	Elía et al., 2010
QTL-209	7H	grain protein	50	bPb-5564	48.7	63.5	14.8	5.96	23.4	101.547	94.097	101.547	Elía et al., 2010
QTL-210	1H	soluble nitrogen content	50.3	bPb-6133	49.4	51.1	1.7	2.99	12.9	49.175	49.175	54.295	Elía et al., 2010
QTL-211	2H	soluble nitrogen content	80.8	vrs1	76.4	81.7	5.3	2.96	12.8	85.864	74.16	85.864	Elía et al., 2010
QTL-212	4H	soluble nitrogen content	0.2	bPb-8896	0	4.3	4.3	3.04	13.4	60.12	56.25	60.12	Elía et al., 2010
QTL-213	5H	soluble nitrogen content	101.9	bPb-0171	94.7	104.1	9.4	2.88	12.4	145.794	140.04	145.794	Elía et al., 2010
QTL-214	2H	Kolbach Index	80.8	vrs1	76.4	81.7	5.3	6	24.1	85.864	74.16	85.864	Elía et al., 2010
QTL-215	2H	Kolbach Index	68.7	EBmac684	68.4	68.8	0.4	3.32	14.2	70.65	68.51	72.7142	Elía et al., 2010
QTL-216	1H	malt extract	38	bPb-9423	30.8	38.5	7.7	8.1	31	46.985	45.985	48.415	Elía et al., 2010
QTL-217	7H	malt extract	36.7	bPb-3484	25.4	44.4	19	5.3	21.7	115.864	101.547	129.15	Elía et al., 2010
QTL-218	2H	malt extract	80.8	vrs1	76.4	81.7	5.3	9.3	34.8	85.864	74.16	85.864	Elía et al., 2010
QTL-219	2H	fermentability	80.8	vrs1	76.4	81.7	5.3	4.5	18.8	85.864	74.16	85.864	Elía et al., 2010
QTL-220	1H	fermentability	50.3	bPb-6133	49.4	51.1	1.7	4.29	17.9	49.175	49.175	54.295	Elía et al., 2010
QTL-221	3H	fermentability	52.7	bPb-7938	52.6	63.1	10.5	4.28	17.9	45.9	44.84	50.212	Elía et al., 2010
QTL-222	7H	fermentability	44.4	bPb-4389	36.7	44.8	8.1	3.23	13.8	101.547	100.247	115.864	Elía et al., 2010
QTL-223	1H	predicted spirit yield	38	bPb-9423	30.8	38.5	7.7	8.7	33	46.985	45.985	48.415	Elía et al., 2010
QTL-224	2H	predicted spirit yield	80.8	vrs1	76.4	81.7	5.3	10.9	39.5	85.864	74.16	85.864	Elía et al., 2010
QTL-225	5H	predicted spirit yield	14.2	Bmag337	13.4	20.9	7.5	4	17	65.548	63.992	86.048	Elía et al., 2010
QTL-226	3H	predicted spirit yield	99.8	bPb-4616	95.2	109.1	13.9	3.52	15	87.302	80.752	95.702	Elía et al., 2010
QTL-227	2H	Diastatic power	0	bPb-8445	0	7.9	7.9	3.97	18.2	9.891	9.891	10.6	Elía et al., 2010
QTL-228	2H	Diastatic power	65.6	bPb-5087	65.5	65.7	0.2	3.76	15.9	67.72	67.72	67.792	Elía et al., 2010
QTL-229	2H	Diastatic power	80.8	vrs1	76.4	81.7	5.3	4.52	18.8	85.864	74.16	85.864	Elía et al., 2010
QTL-230	4H	Diastatic power	91.2	bPb-3468	71.8	93.2	21.4	3.6	15.3	122.009	117.004	122.009	Elía et al., 2010
QTL-231	6H	Diastatic power	14.3	bPb-2930	12	14.6	2.6	4.5	18.7	18.53	12.94	18.53	Elía et al., 2010
QTL-232	7H	Diastatic power	67.2	bPb-8938	66.6	67.9	1.3	3.19	15	84.835	84.835	92.627	Elía et al., 2010
QTL-233	7H	Diastatic power	36.7	bPb-3484	25.4	44.4	19	3.78	16	115.864	101.547	129.15	Elía et al., 2010
QTL-234	1H	peak viscosity	102	HVHVA1	93	113	20	6.62	14.4	87.132	80.106	100.415	Wang et al., 2010
QTL-235	4H	peak viscosity	58.2	bPb-0130	45	65	20	5.46	11.8	61.346	55.21	62.33	Wang et al., 2010
QTL-236	2H	trough	105	bPb-3653	91	113	22	6.9	15.2	104.634	73.83	105.08	Wang et al., 2010
QTL-237	7H	trough	150.8	bPb-7623	116	156	40	4.37	9.3	129.276	115.864	134.084	Wang et al., 2010
QTL-238	1H	breakdown	103.2	bPb-1078	93	113	20	7.47	13	88.904	80.106	100.415	Wang et al., 2010
QTL-239	2H	breakdown	105.5	bPb-4577	85	108	23	5.17	8.7	105.08	73.83	105.08	Wang et al., 2010
QTL-240	3H	breakdown	54.1	Bmag0006	46	61	15	4.99	8.4	61.572	46.872	61.572	Wang et al., 2010
QTL-241	4H	breakdown	58.2	bPb-0130	31	63	32	6.28	10.7	61.346	55.21	62.33	Wang et al., 2010
QTL-242	2H	final viscosity	7.6	Bmac0134	5	16	11	4.92	12	12.34	10.131	20.98	Wang et al., 2010
QTL-243	1H	setback	103.5	bPb-3984	75	116	41	3.56	6.7	88.804	54.295	100.415	Wang et al., 2010
QTL-244	2H	setback	7.6	Bmac0134	5	49	44	6.63	13.1	12.34	10.131	20.98	Wang et al., 2010
QTL-245	3H	setback	123.2	bPb-4830	115	132	17	5.75	11.2	115.552	115.552	125.432	Wang et al., 2010
QTL-246	1H	time to peak viscosity	56.7	bPb-4590	48	66	18	8.86	14	49.175	49.175	54.295	Wang et al., 2010
QTL-247	2H	time to peak viscosity	31.9	bPb-8750	19	41	22	8.8	14	33.073	20.98	48.865	Wang et al., 2010
QTL-248	3H	time to peak viscosity	54.2	bPb-2394	43	76	33	4.38	6.7	61.572	61.572	67.782	Wang et al., 2010
QTL-249	6H	time to peak viscosity	51.2	bPb-0857	34	58	24	4.64	7.1	91.599	79.309	111.2	Wang et al., 2010
QTL-250	7H	time to peak viscosity	70.9	bPb-3157	60	79	19	3.02	4.4	66.905	43.842	76.415	Wang et al., 2010
QTL-251	1H	pasting temperature	102	HVHVA1	92	151	59	3.62	5.8	87.132	80.106	100.415	Wang et al., 2010
QTL-252	3H	pasting temperature	0.7	bPb-1264	0	28	28	4.71	9.1	11.88	11.88	44.84	Wang et al., 2010
QTL-253	3H	pasting temperature	54.2	bPb-2394	40	58	18	6.46	12.9	61.572	61.572	67.782	Wang et al., 2010
QTL-254	7H	pasting temperature	85.8	bPb-9825	67	94	27	5.15	8.5	76.415	66.905	82.305	Wang et al., 2010
QTL-255	7H	β-glucan content	52.3	HVM4	NA	NA	NA	13.5	44.4	14.1314	NA	NA	Kim et al., 2011
QTL-256	7H	β-glucan content	13.9	HVM49	NA	NA	NA	3.57	11.3	135.004	NA	NA	Kim et al., 2011
QTL-257	7H	β-glucan content	46.3	Wx	NA	NA	NA	9.64	36.4	11.06	NA	NA	Kim et al., 2011
QTL-258	2H	malt extract	33.3	MWG655A	22	43	21	4.1	18.1	26.401	26.401	45.9577	Zhou et al., 2012
QTL-259	5H	malt extract	169.6	GA20	145	170.2	25.2	9.1	35.7	182.502	179.953	183.565	Zhou et al., 2012
QTL-260	5H	malt extract	170.2	2978	137	170.3	33.3	15.8	53.6	183.565	162.444	183.565	Zhou et al., 2012
QTL-261	2H	Total nitrogen	39.2	1865	28	65	37	5.9	24.9	43.2252	35.6781	50.1015	Zhou et al., 2012
QTL-262	7H	Total nitrogen	14.2	1213	8	16.5	8.5	3.4	15.1	39.53	36.763	76.415	Zhou et al., 2012
QTL-263	2H	Total nitrogen	58	7144	25	60.2	35.2	12.9	46.6	48.0316	27.5456	48.203	Zhou et al., 2012
QTL-264	4H	Total nitrogen	48.1	917	47	49	2	3.2	14.2	61.1869	51.27	61.419	Zhou et al., 2012
QTL-265	7H	Total nitrogen	32.7	11912	26	44	18	5.1	21.8	76.395	52.73	76.415	Zhou et al., 2012
QTL-266	2H	Total nitrogen	67.9	1447	65	67.9	2.9	3.3	14.7	50.1015	49.018	50.1015	Zhou et al., 2012
QTL-267	3H	Total nitrogen	61.1	DFR	56	81	25	3.8	16.8	109.58	44.182	109.58	Zhou et al., 2012
QTL-268	2H	Soluble nitrogen	39.2	1865	31	42	11	4.3	18.6	43.2252	35.6781	50.1015	Zhou et al., 2012
QTL-269	5H	Soluble nitrogen	170.2	2978	141	170.3	29.3	22.6	66.5	183.565	162.444	183.565	Zhou et al., 2012
QTL-270	5H	Soluble nitrogen	169.6	GA20	158	170.2	12.2	13.5	48.1	182.502	179.953	183.565	Zhou et al., 2012
QTL-271	3H	Soluble nitrogen	64.6	JBC751	55	67	12	4.1	17.8	113.739	61.573	113.739	Zhou et al., 2012
QTL-272	5H	Kolbach index	170.2	2978	141	170.3	29.3	30.7	77.5	183.565	162.444	183.565	Zhou et al., 2012
QTL-273	5H	Kolbach index	169.6	GA20	144	170.2	26.2	25.6	72.4	182.502	179.953	183.565	Zhou et al., 2012
QTL-274	5H	Diastatic power	157.7	ABG707A	156	158	2	3.4	15	162.121	158.79	162.444	Zhou et al., 2012
QTL-275	2H	Diastatic power	67.9	1447	45	67.9	22.9	9.3	36.2	50.1015	49.018	50.1015	Zhou et al., 2012
QTL-276	5H	Beta-glucan	170.2	2978	166	178	12	4.2	18.5	183.565	162.444	183.565	Zhou et al., 2012
QTL-277	2H	Viscosity	35	ESTk04152	14	55	41	4.9	21.1	42.1191	26.401	43.2252	Zhou et al., 2012
QTL-278	3H	Viscosity	123.7	5334	123	125	2	3	13.7	121.084	114.652	121.583	Zhou et al., 2012
QTL-279	5H	Viscosity	170.2	2978	163	178	15	5.1	22.2	183.565	162.444	183.565	Zhou et al., 2012
QTL-280	4H	Protein content	11	MWG837	9	13	4	2.5	45.05	21.282	NA	NA	Sadeghi et al., 2013
QTL-281	3H	Diastatic power	31	KFP195	30	33	3	4.9	37.82	61.98	NA	NA	Sadeghi et al., 2013
QTL-282	2H	Malt extract	NA	2_1459-2_0715	168.1	170.1	2	5.2	5.3	127.86	122.374	132.81	Walker et al., 2013
QTL-283	4H	Malt extract	NA	2_1122-1_0411	44.7	54.1	9.4	13.1	13	54.33	50.78	61.98	Walker et al., 2013
QTL-284	4H	Malt extract	NA	1_1244-2_0361	62.4	63.8	1.4	10.1	10.3	62.33	62.33	62.33	Walker et al., 2013
QTL-285	4H	Protein	NA	2_1332-2_0732	98.2	105.9	7.7	6.5	6.8	82.27	78.945	88.655	Walker et al., 2013
QTL-286	1H	malt extract	88.3	4625-1413	85.6	92.6	7	2.7	NA	88.594	NA	NA	Islamovic et al., 2014
QTL-287	4H	alpha-amylase	2.9	bPt-6067	0.4	5.5	5.1	2.62	NA	60.12	NA	NA	Islamovic et al., 2014
QTL-288	5H	Wort protein	44.8	421-528	42.3	47.9	5.6	2.64	NA	51.478	NA	NA	Islamovic et al., 2014
QTL-289	5H	free amino nitrogen	46.2	421-528	40.3	47.2	6.9	2.79	NA	51.478	NA	NA	Islamovic et al., 2014
QTL-290	5H	diastatic power	62.7	2906-1177	62.1	75	12.9	2.74	NA	65.278	NA	NA	Islamovic et al., 2014
QTL-291	5H	beta-glucan	75.9	2906-1177	64	79.7	15.7	3.41	NA	65.278	NA	NA	Islamovic et al., 2014
QTL-292	5H	diastatic power	173.5	552-188	164.1	182.3	18.2	3.32	NA	161.52	NA	NA	Islamovic et al., 2014
QTL-293	6H	soluble/total protein	57.2	2259-488	55.9	57.5	1.6	19.63	NA	60.954	NA	NA	Islamovic et al., 2014
QTL-294	6H	wort protein	70	5497-661	69.2	71.8	2.6	3.06	NA	60.954	NA	NA	Islamovic et al., 2014
QTL-295	6H	diastatic power	70	5497-661	68.5	72	3.5	6.42	NA	60.954	NA	NA	Islamovic et al., 2014
QTL-296	6H	diastatic power	70.7	210-450	66.6	71.4	4.8	5.04	NA	61.134	NA	NA	Islamovic et al., 2014
QTL-297	6H	wort protein	77.1	1565-514	75.1	78.3	3.2	3.7	NA	65.949	NA	NA	Islamovic et al., 2014
QTL-298	6H	diastatic power	77.2	1565-514	74.2	78.5	4.3	7.38	NA	65.949	NA	NA	Islamovic et al., 2014
QTL-299	6H	wort protein	83.3	2294-573	81.3	84.3	3	2.8	NA	70.612	NA	NA	Islamovic et al., 2014
QTL-300	7H	wort protein	33.5	1511-545	32.5	44.1	11.6	3.15	NA	34.033	NA	NA	Islamovic et al., 2014
QTL-301	7H	free amino nitrogen	34	bPb-7183	33.2	36.1	2.9	2.62	NA	31.843	NA	NA	Islamovic et al., 2014
QTL-302	7H	free amino nitrogen	34.2	bPb-0678	33.1	43.2	10.1	2.74	NA	33.98	NA	NA	Islamovic et al., 2014
QTL-303	7H	malt extract	91	977-1377	89.7	92.8	3.1	2.67	NA	82.405	NA	NA	Islamovic et al., 2014
QTL-304	7H	beta-glucan	91.3	977-1377	88.7	94.9	6.2	3.03	NA	82.405	NA	NA	Islamovic et al., 2014
QTL-305	7H	beta-glucan	130.8	6628-1302	129.6	134.4	4.8	3.11	NA	117.414	NA	NA	Islamovic et al., 2014
QTL-306	4H	Limit dextrinase	58.2	bPb-0365	NA	NA	NA	3.71	9.2	61.4	NA	NA	Wang et al., 2015
QTL-307	7H	Limit dextrinase	58.7	bPb-2866	NA	NA	NA	10.73	31	52.352	NA	NA	Wang et al., 2015
QTL-308	1H	Limit dextrinase	102	HvHVA1	NA	NA	NA	4.03	9.9	87.132	NA	NA	Wang et al., 2015
QTL-309	2H	Limit dextrinase	83.7	bPb-5440	NA	NA	NA	3.66	8.9	73.05	NA	NA	Wang et al., 2015
QTL-310	1H	malt extract	55.972	bPb-8884	54.117	59.735	5.618	4.35	5	48.415	46.855	49.445	Wang et al., 2015
QTL-311	2H	malt extract	29	GBM1121	23.927	35	11.073	30.1	48.4	30.883	30.763	36.075	Wang et al., 2015
QTL-312	1H	malt total nitrogen content	65.922	0501C	64.937	67.334	2.397	7.13	14.7	49.175	46.29	49.985	Wang et al., 2015
QTL-313	7H	malt soluble nitrogen content	26.8	HVWAXYG	20.79	43.473	22.683	5.6	12.8	20.338	11.06	30.963	Wang et al., 2015
QTL-314	1H	viscosity	61.153	bPb-8509	61.053	61.384	0.331	10.24	17.8	49.175	49.175	49.175	Wang et al., 2015
QTL-315	3H	viscosity	65.653	Bmac0209	65.475	68.435	2.96	5.04	7.7	61.572	61.572	62.903	Wang et al., 2015
QTL-316	7H	viscosity	23.104	bPb-5902	20.79	27.876	7.086	7.9	14.5	16.705	13.66	20.7	Wang et al., 2015
QTL-317	4H	free amino nitrogen	56	bPb-0365	51.615	95	43.385	3.75	7.5	61.4	58.75	95.797	Wang et al., 2015
QTL-318	7H	free amino nitrogen	26.8	HVWAXYG	20.79	43.473	22.683	5.59	11.5	20.338	11.06	30.963	Wang et al., 2015
QTL-319	2H	diastatic power	36.2	bPb-1196	17.046	40	22.954	6.39	8.9	36.075	21.73	52.563	Wang et al., 2015
QTL-320	5H	diastatic power	78.4	GBM1039	76.229	134	57.771	13.75	20.9	63.698	63.698	128.068	Wang et al., 2015
QTL-321	7H	diastatic power	26.8	HVWAXYG	23.104	32.38	9.276	9.1	13	20.338	16.705	25.39	Wang et al., 2015
QTL-322	1H	haze active proteins	59.3	bPb-9717	56.2	61.2	5	3.34	17.3	49.175	48.137	49.175	Ye et al., 2015
QTL-323	1H	haze active proteins	56.2	bPb-0482	50	59.3	9.3	2	11.4	48.137	45.89	49.175	Ye et al., 2015
QTL-324	6H	haze active proteins	38	bPb-7998	30.9	40	9.1	2.54	14.5	36.85	28.04	39.45	Ye et al., 2015
QTL-325	6H	haze active proteins	3.6	bPb-3780	0	10.8	10.8	3.2	12.9	3.25	3.25	11.59	Ye et al., 2015
QTL-326	1H	haze active proteins	64.3	Bmag770	61.2	70.1	8.9	2.21	7.9	49.175	49.175	49.175	Ye et al., 2015
QTL-327	5H	haze active proteins	168.4	bPb-4058	160	170.6	10.6	3.74	15	131.648	131.648	132.138	Ye et al., 2015
QTL-328	5H	haze active proteins	NA	bPb-8319	NA	NA	NA	2.98	12.2	134.18	NA	NA	Ye et al., 2015
QTL-329	4H	apparent attenuation limit	134.64	bPb-9820	134.27	134.64	0.37	64.55	66.83	69.309	69.309	127.645	Cu et al., 2016
QTL-330	6H	apparent attenuation limit	72.47	TP10469	68.73	74.05	5.32	4.49	2.29	73.2209	73.2209	75.1862	Cu et al., 2016
QTL-331	4H	diastatic power	74.21	TP2729	72.71	75.33	2.62	4.83	3.34	81.425	81.425	82.4794	Cu et al., 2016
QTL-332	4H	diastatic power	134.64	bPb-9820	134.27	134.64	0.37	43.5	49.66	69.309	69.309	127.645	Cu et al., 2016
QTL-333	4H	β-amylase	74.21	TP2729	72.71	75.33	2.62	4.56	3.08	81.425	81.425	82.4794	Cu et al., 2016
QTL-334	4H	β-amylase	134.64	bPb-9820	134.27	134.64	0.37	44.53	50.64	69.309	69.309	127.645	Cu et al., 2016
QTL-335	4H	Alpha amylase activity	37.71	TP2199	34.61	37.71	3.1	5.61	6.34	58.1021	56.7047	60.2573	Cu et al., 2016
QTL-336	6H	Alpha amylase activity	113.64	TP5119	111.73	113.97	2.24	5.21	5.64	86.6128	86.6128	86.988	Cu et al., 2016
QTL-337	7H	Alpha amylase activity	91.59	TP5390	90.44	94.19	3.75	3.92	4.02	83.5598	83.5598	87.897	Cu et al., 2016
QTL-338	3H	hot-water extract	57.82	TP8681	56.89	58.75	1.86	6.79	7.62	63.3552	63.3552	63.5891	Cu et al., 2016
QTL-339	6H	hot-water extract	56.33	bPb-5310	55.99	58.35	2.36	5.01	5.72	66.5262	66.5262	66.7049	Cu et al., 2016
QTL-340	7H	hot-water extract	40.02	TP10773	39.64	41.18	1.54	4.1	4.92	65.2993	65.195	66.2009	Cu et al., 2016
QTL-341	7H	hot-water extract	108.75	TP2080	107.63	109.11	1.48	5.21	5.87	99.4982	99.267	100.131	Cu et al., 2016
QTL-342	4H	hot-water extract	114.15	TP3141	107.75	114.15	6.4	6.73	7.79	107.998	107.998	112.795	Cu et al., 2016
QTL-343	5H	hot-water extract	113.61	TP1986	112.7	113.98	1.28	4.63	5.11	102.248	102.248	102.248	Cu et al., 2016
QTL-344	6H	hot-water extract	91.18	TP519	88.56	91.54	2.98	8.97	10.84	82.0618	82.0618	82.5764	Cu et al., 2016
QTL-345	7H	hot-water extract	107.26	TP53	106.5	107.63	1.13	4.63	5.11	98.2319	98.2319	98.8735	Cu et al., 2016
QTL-346	3H	Kolbach index	63.24	TP724	62.88	63.61	0.73	3.4	3.26	65.61	64.7584	65.8789	Cu et al., 2016
QTL-347	4H	Kolbach index	15.76	TP4209	15.39	17.5	2.11	9.53	11.5	44.7399	44.7399	44.9971	Cu et al., 2016
QTL-348	7H	Kolbach index	73.26	TP7945	72.5	73.63	1.13	6.46	6.6	76.509	76.5054	76.5167	Cu et al., 2016
QTL-349	7H	Kolbach index	150.95	TP10893	128.86	151.22	22.36	4.19	4.91	116.824	116.12	134.234	Cu et al., 2016
QTL-350	4H	free amino-acid nitrogen	27.03	TP759	23.98	27.24	3.26	6.3	6.27	50.7119	50.7119	52.8323	Cu et al., 2016
QTL-351	7H	free amino-acid nitrogen	73.26	TP7945	72.5	73.63	1.13	13.85	13.9	76.509	76.5054	76.5167	Cu et al., 2016
QTL-352	7H	free amino-acid nitrogen	109.11	TP6121	108.75	110.26	1.51	4.08	3.34	100.131	100.131	100.435	Cu et al., 2016
QTL-353	4H	free amino-acid nitrogen	61.86	TP10224	61.5	67.48	5.98	3.09	3.02	76.7967	76.7967	77.047	Cu et al., 2016
QTL-354	7H	free amino-acid nitrogen	66.16	TP1819	65.78	66.91	1.13	14.07	14.95	76.4412	76.4375	76.4451	Cu et al., 2016
QTL-355	3H	soluble protein	69.85	TP9795	68.98	71.46	2.48	3.1	2.59	69.8776	69.6346	70.3475	Cu et al., 2016
QTL-356	4H	soluble protein	27.03	TP759	23.98	27.24	3.26	3.84	4.05	50.7119	50.7119	52.8323	Cu et al., 2016
QTL-357	7H	soluble protein	62.8	TP3252	62.43	63.55	1.12	11.64	14.37	76.4132	76.4132	76.415	Cu et al., 2016
QTL-358	4H	soluble protein	61.86	TP10224	61.5	67.48	5.98	5.53	5.75	76.7967	76.7967	77.047	Cu et al., 2016
QTL-359	7H	soluble protein	3.41	bPb-2191	2.99	5.23	2.24	5.43	6.07	25.893	25.893	27.7571	Cu et al., 2016
QTL-360	7H	soluble protein	66.16	TP1819	65.78	66.91	1.13	10.87	12.41	76.4412	76.4375	76.4451	Cu et al., 2016
QTL-361	4H	viscosity	37.71	TP2199	34.61	37.71	3.1	5.53	4.69	58.1021	56.7047	60.2573	Cu et al., 2016
QTL-362	5H	viscosity	130.04	bPb-0766	129.29	130.41	1.12	5.8	5.33	102.248	102.248	102.248	Cu et al., 2016
QTL-363	7H	viscosity	40.76	TP3690	40.02	41.18	1.16	5.43	6.31	65.6052	65.6052	66.2009	Cu et al., 2016
QTL-364	7H	viscosity	72.14	TP11077	70.64	72.5	1.86	5.26	6.05	76.4902	76.4902	76.5054	Cu et al., 2016
QTL-365	4H	viscosity	37.71	TP2199	34.61	37.71	3.1	4.92	4.35	58.1021	56.7047	60.2573	Cu et al., 2016
QTL-366	6H	viscosity	78.07	TP10304	77.33	79.12	1.79	3.08	2.96	77.7401	77.7401	78.129	Cu et al., 2016
QTL-367	7H	viscosity	18.48	TP10263	17.19	20.18	2.99	8.02	9.49	48.0144	48.0144	48.8941	Cu et al., 2016
QTL-368	7H	viscosity	68.03	TP1236	67.65	69.15	1.5	14.41	15.05	76.4601	76.4601	76.4639	Cu et al., 2016
QTL-369	4H	beta-glucan	37.71	TP2199	34.61	37.71	3.1	3.21	2.37	58.1021	56.7047	60.2573	Cu et al., 2016
QTL-370	7H	beta-glucan	40.76	TP3690	40.02	41.18	1.16	7.8	9.09	65.6052	65.6052	66.2009	Cu et al., 2016
QTL-371	7H	beta-glucan	72.14	TP11077	70.64	72.5	1.86	5.13	5.87	76.4902	76.4902	76.5054	Cu et al., 2016
QTL-372	6H	beta-glucan	92.3	TP2028	91.54	93.79	2.25	5.68	6.63	82.6471	82.5764	82.7964	Cu et al., 2016
QTL-373	7H	beta-glucan	52.38	TP8825	50.85	52.7	1.85	4.64	7.49	73.5402	72.7711	74.6004	Cu et al., 2016
QTL-374	5H	malt yield	116.1	Xp12m54B323	115.2	117.9	2.7	14.9	31	190.52	188.423	190.52	Zhou et al., 2016
QTL-375	1H	diastatic power	40.1	EBmac0501	37.8	58	20.2	3.4	6.8	49.175	8.58113	70.888	Zhou et al., 2016
QTL-376	5H	diastatic power	25	Xp13m48B180	23.5	25.4	1.9	3	5.9	61.1042	28.7017	63.168	Zhou et al., 2016
QTL-377	5H	soluble protein	117.9	GMS001	116.1	118.8	2.7	15.6	33.6	190.52	189.262	191.266	Zhou et al., 2016
QTL-378	5H	free amino nitrogen	44.5	Xp11m62B192	28	54.8	26.8	3.5	5.1	67.3587	65.2618	90.4253	Zhou et al., 2016
QTL-379	5H	free amino nitrogen	118.8	GMS002	117.9	119.4	1.5	17.7	31.9	191.266	190.97	192.507	Zhou et al., 2016
QTL-380	5H	hot water malt extract	119.4	Xp11m48B327	118.8	119.4	0.6	4.8	11.9	192.507	190.52	192.507	Zhou et al., 2016
QTL-381	1H	β-glucanase	40.1	EBmac0501	37.8	58	20.2	3	6.1	49.175	8.58113	70.888	Zhou et al., 2016
QTL-382	2H	β-glucanase	26.8	HVM36	25.6	31.9	6.3	3.3	6.9	32.42	NA	NA	Zhou et al., 2016
QTL-383	5H	β-glucanase	117.9	GMS001	116.1	118.8	2.7	3.2	6.7	190.52	189.262	191.266	Zhou et al., 2016
QTL-384	5H	α-amylase	44.5	Xp11m62B192	28	54.8	26.8	5.2	8.6	67.3587	65.2618	90.4253	Zhou et al., 2016
QTL-385	5H	α-amylase	119.4	Xp11m48B327	118.8	119.4	0.6	13.7	25.6	192.507	190.52	192.507	Zhou et al., 2016
QTL-386	2H	grain protein concentration	253.8	SCRI_RS_171032	243.5	261	17.5	3.87	5.7	74.61	68.75	75.39	Fan et al., 2017
QTL-387	2H	grain protein concentration	294.3	BOPA1_7236-1384	291.2	298.7	7.5	3.77	5.69	100.504	82.42	100.504	Fan et al., 2017
QTL-388	4H	grain protein concentration	13.4	BOPA1_7385-763	2.5	23.9	21.4	3.65	5.8	13.1	3.13	27.927	Fan et al., 2017
QTL-389	4H	grain protein concentration	216.5	BOPA2_12_31139	212.3	217.6	5.3	4.58	5.68	104.489	85.35	104.489	Fan et al., 2017
QTL-390	4H	grain protein concentration	223.6	SCRI_RS_160461	219.1	228.6	9.5	5.59	6.1	99.424	99.424	104.489	Fan et al., 2017
QTL-391	5H	grain protein concentration	200.4	BOPA1_9745-628	188.6	206.7	18.1	4.71	7.08	86.048	63.868	93.75	Fan et al., 2017
QTL-392	5H	grain protein concentration	212.4	BOPA1_3928-513	206.7	217.6	10.9	4.13	6.56	86.048	63.87	86.048	Fan et al., 2017
QTL-393	5H	grain protein concentration	280.6	BOPA1_10318-572	272.9	285.9	13	4.12	4.86	97.858	83.59	100.818	Fan et al., 2017
QTL-394	5H	grain protein concentration	283.9	SCRI_RS_218201	278.9	285.2	6.3	3.31	3.37	88.28	88.28	100.818	Fan et al., 2017
QTL-395	6H	grain protein concentration	146.4	BOPA1_3048-1349	129.7	159.6	29.9	3.37	5.7	66.589	66.589	70.612	Fan et al., 2017
QTL-396	6H	grain protein concentration	275.7	Bmac40	275.6	278.2	2.6	8.96	16.48	60.954	60.954	96.09	Fan et al., 2017
QTL-397	6H	grain protein concentration	290.7	BOPA1_1852-509	287.7	292.7	5	5.77	9.99	119.63	96.09	125.595	Fan et al., 2017
QTL-398	6H	grain protein concentration	286.3	SCRI_RS_124549	287.3	292.3	5	5.64	8.45	96.09	96.09	125.595	Fan et al., 2017
QTL-399	7H	grain protein concentration	98.2	GBM1464	98.1	101.7	3.6	6.66	11.22	51.572	48.44	54.3	Fan et al., 2017
QTL-400	7H	grain protein concentration	96.4	SCRI_RS_152122	95	100.2	5.2	3.19	4.44	45.7	44.14	46.88	Fan et al., 2017
QTL-401	7H	grain protein concentration	107.8	SCRI_RS_178619	107	112.2	5.2	10.71	13.29	48.44	48.44	61.445	Fan et al., 2017
QTL-402	7H	grain protein concentration	119.6	BOPA1_2669-1012	113.7	120.9	7.2	6.29	7.33	65.111	50.78	66.8	Fan et al., 2017
QTL-403	3H	Malt moisture content	74.64	BOPA1_2616-2560	70.855	75.401	4.546	4.27	2.66	63.362	49.61	64.222	Kochevenko et al., 2018
QTL-404	4H	Malt moisture content	47.94	BOPA1_10346-92	47.195	50.995	3.8	6.38	1.91	62.33	61.98	62.33	Kochevenko et al., 2018
QTL-405	4H	Malt moisture content	111.57	BOPA1_3652-872	110.822	112.314	1.492	6.52	3.67	103.309	100.204	103.309	Kochevenko et al., 2018
QTL-406	3H	Fine grind extract	11.55	SCRI_RS_153718	10.05	12.3	2.25	5.84	6.96	16.02	16.02	27.64	Kochevenko et al., 2018
QTL-407	7H	Fine grind extract	1.53	BOPA1_7970-387	0	3.055	3.055	4.52	6.76	2.936	0.78	2.936	Kochevenko et al., 2018
QTL-408	3H	Viscosity	63.66	BK_08	30.669	66.366	35.697	13.91	13.82	46.29	38.67	49.02	Kochevenko et al., 2018
QTL-409	4H	Viscosity	0	BOPA2_12_30540	0	9.787	9.787	6.83	8.48	24.99	24.99	33.98	Kochevenko et al., 2018
QTL-410	5H	Viscosity	169.36	BOPA1_1394-1222	168.613	172.414	3.801	5.92	5.5	126.058	121.29	127.73	Kochevenko et al., 2018
QTL-411	6H	Malt protein content	17.05	BOPA1_397-288	9.036	17.053	8.017	7.76	4.5	60.884	49.22	60.884	Kochevenko et al., 2018
QTL-412	2H	Soluble protein	118.2	BOPA1_11591-265	118.2	120.47	2.27	4.06	1.1	96.084	96.084	96.884	Kochevenko et al., 2018
QTL-413	3H	Soluble protein	60.96	BK_08	30.669	66.366	35.697	25.79	27.31	46.29	38.67	49.02	Kochevenko et al., 2018
QTL-414	5H	Kolbach index	100.05	BOPA2_12_31361	98.543	101.551	3.008	4.7	1.34	93.128	66.99	93.128	Kochevenko et al., 2018
QTL-415	5H	Kolbach index	103.41	BOPA1_370-443	100.047	108.479	8.432	4.26	1.48	93.128	76.56	93.128	Kochevenko et al., 2018
QTL-416	7H	Kolbach index	0	BOPA1_7970-387	0	3.055	3.055	8	4.05	2.936	0.78	2.936	Kochevenko et al., 2018
QTL-417	3H	Limit of attenuation	62.76	BK_08	30.669	66.366	35.697	5.26	6.85	46.29	38.67	49.02	Kochevenko et al., 2018
QTL-418	4H	Limit of attenuation	0	BOPA2_12_30540	0	9.787	9.787	5.42	3.93	24.99	24.99	33.98	Kochevenko et al., 2018
QTL-419	4H	Limit of attenuation	121.34	BOPA1_ABC08009-1-2-304	118.307	122.108	3.801	7.04	4.68	123.519	115.054	123.519	Kochevenko et al., 2018
QTL-420	7H	Limit of attenuation	6.051	BOPA2_12_31173	4.547	6.8	2.253	8.94	6.64	6.78	5.06	6.78	Kochevenko et al., 2018
QTL-421	3H	β-glucan	60.06	BK_08	30.669	66.366	35.697	38.62	37.42	46.29	38.67	49.02	Kochevenko et al., 2018
QTL-422	4H	β-glucan	0	BOPA2_12_30540	0	9.787	9.787	6.59	4.19	24.99	24.99	33.98	Kochevenko et al., 2018
QTL-423	4H	β-glucan	115.31	BOPA1_4160-1365	114.564	116.057	1.493	6.83	2.62	117.579	105.419	120.869	Kochevenko et al., 2018
QTL-424	5H	β-glucan	169.36	BOPA1_1394-1222	168.613	172.414	3.801	6.01	4.29	126.058	121.29	127.73	Kochevenko et al., 2018
QTL-425	2H	Total malting losses	175.69	BOPA1_8586-1221	174.933	176.426	1.493	5.83	1.89	141.744	130.08	141.744	Kochevenko et al., 2018
QTL-426	1H	peak viscosity	65.7	4170979D1	60.3	70	9.7	3.29	7.4	38.3156	27.7997	43.9379	Wang et al., 2018
QTL-427	1H	setback	47.5	3261249S1	47.5	50.2	2.7	8.26	19.2	17.2838	17.2838	24.9885	Wang et al., 2018
QTL-428	1H	pasting temperature	74.1	Bmag0347	70	80.2	10.2	2.92	7	48.415	43.9379	52.6838	Wang et al., 2018
QTL-429	3H	α-amylase activity	26.71	11_10559	14	32.92	18.92	2.95	5.7	32.66	27.64	40.5	Nice et al., 2019
QTL-430	5H	α-amylase activity	67.66	11_21133	56.77	79.68	22.91	3.3	14.5	76.348	67.878	93.128	Nice et al., 2019
QTL-431	5H	α-amylase activity	189.89	12_31123	167.4	189.89	22.49	4.1	4.1	191.266	162.444	191.266	Nice et al., 2019
QTL-432	6H	α-amylase activity	95.7	11_11147	78.52	115.31	36.79	6.23	23	74.302	68.549	90.763	Nice et al., 2019
QTL-433	5H	β-glucan content	189.89	12_31123	167.4	189.89	22.49	5.17	21.8	191.266	162.444	191.266	Nice et al., 2019
QTL-434	7H	β-glucan content	162.03	12_30826	152.41	162.03	9.62	8.66	33.7	150.684	135.004	150.684	Nice et al., 2019
QTL-435	1H	barley protein	123.1	11_10586	117.24	133.47	16.23	5.53	10.6	114.23	100.495	121.89	Nice et al., 2019
QTL-436	3H	barley protein	26.71	11_10559	14	32.92	18.92	3.91	10.2	32.66	27.64	40.5	Nice et al., 2019
QTL-437	6H	barley protein	43.38	12_30361	20.62	78.52	57.9	3.17	13.9	51.408	20.08	68.549	Nice et al., 2019
QTL-438	7H	barley protein	89.78	11_10303	64.98	105.07	40.09	3.64	11.1	76.415	75.765	85.125	Nice et al., 2019
QTL-439	1H	diastatic power	0.54	12_10420	0.54	22.04	21.5	3.68	7.8	7.42	7.42	11.632	Nice et al., 2019
QTL-440	1H	diastatic power	133.47	11_10903	89.77	133.47	43.7	3.72	10.4	121.89	64.338	121.89	Nice et al., 2019
QTL-441	2H	diastatic power	51	12_30703	47.48	57.29	9.81	3.83	8.1	63.9	58.18	66.928	Nice et al., 2019
QTL-442	5H	free amino nitrogen	67.66	11_21133	33.55	71.93	38.38	3.85	16.5	76.348	54.978	84.628	Nice et al., 2019
QTL-443	5H	free amino nitrogen	189.89	12_31123	184.99	189.89	4.9	9.04	34.6	191.266	190.76	191.266	Nice et al., 2019
QTL-444	7H	free amino nitrogen	118.52	12_30368	116.28	121.36	5.08	2.8	12.5	99.267	97.684	100.247	Nice et al., 2019
QTL-445	1H	fine grind malt extract	108.52	11_20780	89.77	117.24	27.47	12.59	34.2	88.594	64.338	100.495	Nice et al., 2019
QTL-446	3H	fine grind malt extract	26.71	11_10559	14	32.92	18.92	3.97	6.8	32.66	27.64	40.5	Nice et al., 2019
QTL-447	3H	fine grind malt extract	67.86	12_31281	47.37	73.29	25.92	5.2	21.7	61.572	61.473	64.482	Nice et al., 2019
QTL-448	2H	soluble protein content	51	12_30703	47.48	57.29	9.81	3.81	16.5	63.9	58.18	66.928	Nice et al., 2019
QTL-449	5H	soluble protein content	67.66	11_21133	33.55	71.93	38.38	3.19	9.3	76.348	54.978	84.628	Nice et al., 2019
QTL-450	5H	soluble protein content	189.89	12_31123	184.99	189.89	4.9	7.82	26.4	191.266	190.76	191.266	Nice et al., 2019
QTL-451	7H	soluble protein content	58.53	12_10605	41.51	79.08	37.57	3.71	8.6	66.905	47.502	76.415	Nice et al., 2019
QTL-452	5H	soluble to total protein ratio	67.66	11_21133	56.77	71.93	15.16	3.23	13	76.348	67.878	84.628	Nice et al., 2019
QTL-453	5H	soluble to total protein ratio	189.89	12_31123	184.99	189.89	4.9	7.69	29.2	191.266	190.76	191.266	Nice et al., 2019
QTL-454	7H	wort viscosity	162.03	12_30826	152.41	162.03	9.62	8.77	34.1	150.684	135.004	150.684	Nice et al., 2019
a Reference
Castro, A. J., Benitez A., Hayes P. M., Viega L., Wright L. (2010). Coincident quantitative trait loci effects for dormancy, water sensitivity and malting quality traits in the BCD47×Baronesse barley mapping population. Crop Pasture Sci. 61, 691-699. doi: 10.1071/CP10085
Collins, H. M., Panozzo J. F., Logue S. J., Jefferies S. P., Barr A. R. (2003). Mapping and validation of chromosome regions associated with high malt extract in barley (Hordeum vulgare L.). Aust J Agr Res. 54, 1223-1240. doi: 10.1071/AR02201
Cu, S. T., March T. J., Stewart S., Degner S., Coventry S., Box A., et al. (2016). Genetic analysis of grain and malt quality in an elite barley population. Mol Breeding. 36, 129. doi: 10.1007/s11032-016-0554-z
Edney, M. J., Mather D. E. (2004). Quantitative trait loci affecting germination traits and malt friability in a two-rowed by six-rowed barley cross. J Cereal Sci. 39, 283-290. doi: 10.1016/j.jcs.2003.10.008
Elía, M., Swanston J. S., Moralejo M., Casas A., Pérez-Vendrell A. M., Ciudad F. J., et al. (2010). A model of the genetic differences in malting quality between European and North American barley cultivars based on a QTL study of the cross Triumph × Morex. Plant Breeding. 129, 280-290. doi: 10.1111/j.1439-0523.2009.01694.x
Emebiri, L. C., Moody D. B., Panozzo J. F., Chalmers K. J., Kretschmer J. M., Ablett G. A. (2003). Identification of QTLs associated with variations in grain protein concentration in two-row barley. Aust J Agr Res. 54, 1211-1221. doi: 10.1071/AR03006
Emebiri, L. C., Moody D. B., Panozzo J. F., Read B. J. (2004). Mapping of QTL for malting quality attributes in barley based on a cross of parents with low grain protein concentration. Field Crop Res. 87, 195-205. doi: 10.1016/j.fcr.2003.11.002
Fan, C. F., Zhai H. J., Wang H. F., Yue Y. F., Zhang M. H., Li J. H., et al. (2017). Identification of QTLs controlling grain protein concentration using a high-density SNP and SSR linkage map in barley (Hordeum vulgare L.). BMC Plant Biol. 17, 122. doi: 10.1186/s12870-017-1067-6
Gao, W., Clancy J. A., Han F., Jones B. L., Budde A., Wesenberg D. M., et al. (2004). Fine mapping of a malting-quality QTL complex near the chromosome 4H S telomere in barley. Theor Appl Genet. 109, 750-760. doi: 10.1007/s00122-004-1688-7
Han, F., Clancy J. A., Jones B. L., Wesenberg D. M., Kleinhofs A., Ullrich E. (2004). Dissection of a malting quality QTL region on chromosome 1 (7H) of barley. Mol Breeding. 14, 339-347. doi:
Islamovic, E., Obert D. E., Budde A. D., Schmitt M., Brunick R., Kilian A., et al. (2014). Quantitative trait loci of barley malting quality trait components in the Stellar/01Ab8219 mapping population. Mol Breeding. 34, 59-73. doi: 10.1007/s11032-014-0017-3
Kim, H. S., Park K. G., Baek S. B., Kim J. G. (2011). Inheritance of (1–3)(1–4)-beta-D-glucan content in barley (Hordeum vulgare L.). J Crop Sci Biotechnol. 14, 239-245. doi: 10.1007/s12892-011-0045-z
Kochevenko, A., Jiang Y., Seiler C., Surdonja K., Kollers S., Reif J. C., et al. (2018). Identification of QTL hot spots for malting quality in two elite breeding lines with distinct tolerance to abiotic stress. BMC Plant Biol. 18, 106. doi: 10.1186/s12870-018-1323-4
Laidò, G., Barabaschi D., Tondelli A., Gianinetti A., Stanca A. M., Li Destri Nicosia O., et al. (2009). QTL alleles from a winter feed type can improve malting quality in barley. Plant Breeding. 128, 598-605. doi: 10.1111/j.1439-0523.2009.01636.x
Li, C. D., Tarr A., Lance R. C. M., Harasymow S., Uhlmann J., Westcott S., et al. (2003). A major QTL controlling seed dormancy and pre-harvest sprouting/grain α-amylase in two-rowed barley (Hordeum vulgare L.). Aust J Agr Res. 54, 1303-1313. doi: 10.1071/AR02210
Li, J. Z., Båga M., Rossnagel B. G., Legge W. G., Chibbar R. N. (2008). Identification of quantitative trait loci for β-glucan concentration in barley grain. J Cereal Sci. 48, 647-655. doi: 10.1016/j.jcs.2008.02.004
Li, J. Z., Huang X. Q., Heinrichs F., Ganal M. W., Roder M. S. (2005). Analysis of QTLs for yield, yield components, and malting quality in a BC3-DH population of spring barley. Theor Appl Genet. 110, 356-363. doi: 10.1007/s00122-004-1847-x
Marquez-Cedillo, L. A., Hayes P. M., Jones B. L., Kleinhofs A., Legge W. G., Rossnagel B. G., et al. (2000). QTL analysis of malting quality in barley based on the doubled-haploid progeny of two elite North American varieties representing different germplasm groups. Theor Appl Genet. 101, 173-184. doi: 10.1007/s001220051466
Molina-Cano, J. L., Moralejo M., Elía M., Muñoz P., Russell J. R., Pérez-Vendrell A. M., et al. (2007). QTL analysis of a cross between European and North American malting barleys reveals a putative candidate gene for β-glucan content on chromosome 1H. Mol Breeding. 19, 275-284. doi: 10.1007/s11032-006-9075-5
Nice, L., Huang Y. D., Steffenson B. J., Gyenis L., Schwarz P., Smith K. P., et al. (2019). Mapping malting quality and yield characteristics in a north American two-rowed malting barley × wild barley advanced backcross population. Molecular Breeding. 39, 121. doi: 10.1007/s11032-019-1030-3
Panozzo, J. F., Eckermann P. J., Mather D. E., Moody D. B., Black C. K., Collins H. M., et al. (2007). QTL analysis of malting quality traits in two barley populations. Aust J Agr Res. 58, 858-866. doi: 10.1071/ar06203
Pillen, K., Zacharias A., Leon J. (2003). Advanced backcross QTL analysis in barley (Hordeum vulgare L.). Theor Appl Genet. 107, 340-352. doi: 10.1007/s00122-003-1253-9
Sadeghi, M. B., Sarhadi W. A., Peighambari S. A., Naghavi M. R., Ashtari A. K. (2013). QTL analysis for malt quality in DH lines of barley (Steptoe × Morex) grown in sub-tropical zone of Iran. Turk J Agric Food Sci Technol. 1, 56-61. doi: 10.24925/turjaf.v1i2.56-61.36
See, D., Kanazin V., Kephart K., Blake T. (2002). Mapping genes controlling variation in barley grain protein concentration. Crop Sci. 42, 680-685. doi: 10.2135/cropsci2002.6800
Von Korff, M., Wang H. J., Léon J., Pillen K. (2008). AB-QTL analysis in spring barley: III. Identification of exotic alleles for the improvement of malting quality in spring barley (H. vulgare ssp. spontaneum). Mol Breeding. 21, 81-93. doi: 10.1007/s11032-007-9110-1
Walker, C. K., Ford R., Munoz-Amatriain M., Panozzo J. F. (2013). The detection of QTLs in barley associated with endosperm hardness, grain density, grain size and malting quality using rapid phenotyping tools. Theor Appl Genet. 126, 2533-2551. doi: 10.1007/s00122-013-2153-2
Wang, J. M., Yang J. M., Hua W., Wu X. J., Zhu J. H., Shang Y., et al. (2018). QTL mapping reveals the relationship between pasting properties and malt extract in barley. Int J Mol Sci. 19, 3559. doi: 10.3390/ijms19113559
Wang, J. M., Yang J. M., Mcneil D., Zhou M. X. (2010). Mapping of quantitative trait loci controlling barley flour pasting properties. Genetica. 138, 1191-1200. doi: 10.1007/s10709-010-9511-7
Wang, J. M., Yang J. M., Zhang Q. S., Zhu J. H., Jia Q. J., Hua W., et al. (2015a). Mapping a major QTL for malt extract of barley from a cross between TX9425 × Naso Nijo. Theor Appl Genet. 128, 943-952. doi: 10.1007/s00122-015-2481-5
Wang, X. L., Zhang X. L., Cai S. G., Ye L. Z., Zhou M. X., Chen Z. H., et al. (2015b). Genetic diversity and QTL mapping of thermostability of limit dextrinase in barley. J Agric Food Chem. 63, 3778-3783. doi: 10.1021/acs.jafc.5b00190
Wei, K., Xue D. W., Huang Y. Z., Jin X. L., Wu F. B., Zhang G. P. (2009). Genetic mapping of quantitative trait loci associated with β-amylase and limit dextrinase activities and β-glucan and protein fraction contents in barley. J Zhejiang Univ-Sc B. 10, 839-846. doi: 10.1631/jzus.B0920135
Ye, L. Z., Huang Y. Q., Hu H. L., Dai F., Zhang G. P. (2015). Identification of QTLs associated with haze active proteins in barley. Euphytica. 205, 799-807. doi: 10.1007/s10681-015-1411-6
Zhou, G. F., Panozzo J., Zhang X. Q., Cakir M., Harasymow S., Li C. D. (2016). QTL mapping reveals genetic architectures of malting quality between Australian and Canadian malting barley (Hordeum vulgare L.). Mol Breeding. 36, 70. doi: 10.1007/s11032-016-0492-9
Zhou, T. S., Takashi I., Ryouichi K., Naohiko H., Makoto K., Takehiro H., et al. (2012). Malting quality quantitative trait loci on a high-density map of Mikamo golden × Harrington cross in barley (Hordeum vulgare L.). Mol Breeding. 30, 103-112. doi: 10.1007/s11032-011-9602-x

## Sheet: Table S3
Table S3. Different types of quality traits and abbreviations
flour pasting properties	breakdown	BD
	final viscosity	FV
	pasting temperature	PT
	peak viscosity	PV
	setback	SB
	trough	TR
	Time to Peak Viscosity	TTPV
malt quality traits	α-amylase activity	AA
	apparent attenuation limit	AAL
	Acrospire growth	AG
	albumin	ALB
	β-amylase activity	BAM
	β-glucan	BG
	β-glucanase	BGE
	diastatic power	DP
	free amino nitrogen	FAN
	fermentability	FERM
	friability	FRI
	final viscosity	FV
	globulin	GLO
	glutelin	GLU
	hordein	HOR
	kolbach index	KI
	limit dextrinase activity	LD
	malt extract	ME
	malt moisture content	MMC
	malt protein	MP
	malt tenderness	MT
	malt total nitrogen content	MTN
	malt yield	MY
	predicted spirit yield	PSY
	quality score	QS
	soluble nitrogen content	SNC
	soluble protein	SP
	soluble/total protein	ST
	total malting losses	TML
	turbidity	TUR
	viscosity	VIS
	hartong 45℃	VZ45
	wort protein	WP
other quality traits	grain protein concentration	GPC
	haze active proteins	HAP

## Sheet: Table S4
Table S4. Several representative independent genetic maps used to construct consensus maps
Map name	Chromosome	marker	Interval (cM)	Map name	Chromosome	marker	Interval (cM)	Map name	Chromosome	marker	Interval (cM)	Map name	Chromosome	marker	Interval (cM)	Map name	Chromosome	marker	Interval (cM)	Map name	Chromosome	marker	Interval (cM)	Map name	Chromosome	marker	Interval (cM)	Map name	Chromosome	marker	Interval (cM)	Map name	Chromosome	marker	Interval (cM)	Map name	Chromosome	marker	Interval (cM)
Marquez-Cedillo et al., 2000	1H	MWG938	0	Emebiri et al., 2003	2H	XP13M61-300	0	Emebiri et al., 2004	1H	XP13M61-70	0	Molina-Cano et al., 2007	1H	E37M61_3	0	Li et al., 2008	2H	E32M62.1-514	0	von Korff et al., 2008	1H	MGB402	0	Zhou et al., 2012	2H	ABG707B	0	Cu et al., 2016	1H	bPb-7221	0	Zhou et al., 2016	1H	Xp13m62B247	0	Wang et al., 2018	1H	3255561S1	0
Marquez-Cedillo et al., 2000	1H	ABC801	3.3	Emebiri et al., 2003	2H	XP14M62-110	5.9	Emebiri et al., 2004	1H	Hor2	8	Molina-Cano et al., 2007	1H	Ctig5280	8	Li et al., 2008	2H	E37M47.6-301	3	von Korff et al., 2008	1H	GMS21	14	Zhou et al., 2012	2H	MWG878	10.9	Cu et al., 2016	1H	TP10333	0	Zhou et al., 2016	1H	Xp11m50A120	2.4	Wang et al., 2018	1H	3661786D1	11.8
Marquez-Cedillo et al., 2000	1H	CDO99	18.2	Emebiri et al., 2003	2H	XP13M50-131	2.8	Emebiri et al., 2004	1H	XP11M50-220	14	Molina-Cano et al., 2007	1H	Bmac90	10.7	Li et al., 2008	2H	bPb-7502	6	von Korff et al., 2008	1H	S53707	6	Zhou et al., 2012	2H	MWG58	12.5	Cu et al., 2016	1H	TP10809	0	Zhou et al., 2016	1H	Xp11m62B107	0.8	Wang et al., 2018	1H	3261926D1	28.3
Marquez-Cedillo et al., 2000	1H	Ica1	10.4	Emebiri et al., 2003	2H	cMXwg682	0.7	Emebiri et al., 2004	1H	XP11M53-322	14	Molina-Cano et al., 2007	1H	E40M59_5	160.6	Li et al., 2008	2H	Bmac134	2	von Korff et al., 2008	1H	GBM1007	8	Zhou et al., 2012	2H	JBG296	5.8	Cu et al., 2016	1H	TP7940	26.16	Zhou et al., 2016	1H	Xp13m62B181	1.2	Wang et al., 2018	1H	3261249S1	7.4
Marquez-Cedillo et al., 2000	1H	ABG452	15.2	Emebiri et al., 2003	2H	XP12M48-63	4.8	Emebiri et al., 2004	1H	BMac0213	9	Molina-Cano et al., 2007	1H	Ctig709	2.7	Li et al., 2008	2H	bPb-6963	15	von Korff et al., 2008	1H	GBM10423	21	Zhou et al., 2012	2H	MWG655A	4.1	Cu et al., 2016	1H	bPb-7497	0.75	Zhou et al., 2016	1H	Xp13m54B238	0.9	Wang et al., 2018	1H	3268947S1	2.7
Marquez-Cedillo et al., 2000	1H	KgE33M59.222	14	Emebiri et al., 2003	2H	XP12M50-245	6.8	Emebiri et al., 2004	1H	XP11M53-65	9	Molina-Cano et al., 2007	1H	Ctig8484	0.7	Li et al., 2008	2H	bPb-6494	1	von Korff et al., 2008	1H	MGB325	3	Zhou et al., 2012	2H	ESTk04152	1.7	Cu et al., 2016	1H	bPb-9337	0	Zhou et al., 2016	1H	GMS021	7.6	Wang et al., 2018	1H	7933218D1	10.1
Marquez-Cedillo et al., 2000	1H	MWG943	5.3	Emebiri et al., 2003	2H	XP13M49-130	0.7	Emebiri et al., 2004	1H	XP11M52-104	6	Molina-Cano et al., 2007	1H	E35M48_5	3.2	Li et al., 2008	2H	E33M59.7-252	6	von Korff et al., 2008	1H	HVALAAT	11	Zhou et al., 2012	2H	1865	4.2	Cu et al., 2016	1H	TP4138	0	Zhou et al., 2016	1H	Xp11m62B417	20.3	Wang et al., 2018	1H	4170979D1	5.4
Marquez-Cedillo et al., 2000	1H	KgE39M59.354	4.1	Emebiri et al., 2003	2H	XP11M50-307	7.8	Emebiri et al., 2004	1H	XP11M51-214	16	Molina-Cano et al., 2007	1H	Bmag579	1.9	Li et al., 2008	2H	E33M59.6-257	1	von Korff et al., 2008	1H	HVM20	2	Zhou et al., 2012	2H	ABG2	0.5	Cu et al., 2016	1H	TP686	0	Zhou et al., 2016	1H	Xp12m49B210	0.3	Wang et al., 2018	1H	bPb-9084	4.3
Marquez-Cedillo et al., 2000	1H	KgE33M51.88	12.6	Emebiri et al., 2003	2H	XP14M59-288	8.9	Emebiri et al., 2004	1H	cMwg733	98	Molina-Cano et al., 2007	5H	E40M61_3	0	Li et al., 2008	2H	bPb-1196	1	von Korff et al., 2008	1H	Bmag211	3	Zhou et al., 2012	2H	2_1187	11.7	Cu et al., 2016	1H	TP5905	0.74	Zhou et al., 2016	1H	Xp11m61A238	4.3	Wang et al., 2018	1H	Bmag0347	4.1
Marquez-Cedillo et al., 2000	1H	cMWG706	8.9	Emebiri et al., 2003	2H	XP13M47-275	3.7	Emebiri et al., 2004	1H	XP13M49-307	18	Molina-Cano et al., 2007	5H	E41M50_5	3.2	Li et al., 2008	2H	E32M49.8-249	17	von Korff et al., 2008	1H	Bmag149	2	Zhou et al., 2012	2H	7144	6.6	Cu et al., 2016	1H	TP83	0.76	Zhou et al., 2016	1H	EBmac0501	2.3	Wang et al., 2018	1H	5253360D1	6.1
Marquez-Cedillo et al., 2000	1H	ABG702b	14.4	Emebiri et al., 2003	2H	HVM36	13.7	Emebiri et al., 2004	1H	XP13M49-161	11	Molina-Cano et al., 2007	5H	E41M47_7	17	Li et al., 2008	2H	bPb-4875	1	von Korff et al., 2008	1H	Bmag105	5	Zhou et al., 2012	2H	1_0987	2.2	Cu et al., 2016	1H	TP1398	0.36	Zhou et al., 2016	1H	Bmac0154	17.9	Wang et al., 2018	1H	bPb-5339	9.9
Marquez-Cedillo et al., 2000	1H	ABC159c	11.5	Emebiri et al., 2003	2H	XP11M47-204	7.3	Emebiri et al., 2004	1H	XP14M61-125	13	Molina-Cano et al., 2007	5H	E35M49_15	0.9	Li et al., 2008	2H	E40M60.6-201	2	von Korff et al., 2008	1H	HVGLUEND	10	Zhou et al., 2012	2H	1447	7.7	Cu et al., 2016	1H	TP3425	0	Zhou et al., 2016	1H	Xp13m48B185	12.5	Wang et al., 2018	2H	4195464D2	0
Marquez-Cedillo et al., 2000	1H	MWG912	7.3	Emebiri et al., 2003	2H	MXwg64	9.1	Emebiri et al., 2004	1H	MXwg912	5	Molina-Cano et al., 2007	5H	Bmag337	0.8	Li et al., 2008	3H	bPb-6884	0	von Korff et al., 2008	1H	Bmac32	20	Zhou et al., 2012	3H	2_0159	0	Cu et al., 2016	1H	TP865	0	Zhou et al., 2016	1H	Xp13m48A183	2.5	Wang et al., 2018	2H	9772745S2	10.9
Marquez-Cedillo et al., 2000	2H	KgE35M54.243	0	Emebiri et al., 2003	2H	XP12M50-199	1.9	Emebiri et al., 2004	1H	XP13M52-221	5	Molina-Cano et al., 2007	5H	Bmac96	0.8	Li et al., 2008	3H	E40M48.11-73	25	von Korff et al., 2008	1H	GBM1061	10	Zhou et al., 2012	3H	1_0863	60.4	Cu et al., 2016	1H	TP3729	4.05	Zhou et al., 2016	1H	Xp14m49B160	18	Wang et al., 2018	2H	3433862D2	4.5
Marquez-Cedillo et al., 2000	2H	BCD175	9.6	Emebiri et al., 2003	2H	XP14M48-333	6.3	Emebiri et al., 2004	1H	XP13M51-124	13	Molina-Cano et al., 2007	7H	E32M50_3	0	Li et al., 2008	3H	E40M48.7-181	6	von Korff et al., 2008	1H	HVABAIP	29	Zhou et al., 2012	3H	DFR	0.7	Cu et al., 2016	1H	TP10628	16.01	Zhou et al., 2016	1H	Xp11m62A110	1.8	Wang et al., 2018	2H	3432484D2	3.5
Marquez-Cedillo et al., 2000	2H	MWG655a	6.2	Emebiri et al., 2003	2H	XP14M47-299	2.5	Emebiri et al., 2004	2H	XP13M61-300	0	Molina-Cano et al., 2007	7H	HVWAXYG	6.5	Li et al., 2008	3H	E36M59.9-270	1	von Korff et al., 2008	1H	GBMS143	18	Zhou et al., 2012	3H	2_0362	0.6	Cu et al., 2016	1H	TP2098	0	Zhou et al., 2016	1H	Xp11m54B318	8.2	Wang et al., 2018	2H	6429430S2	7.3
Marquez-Cedillo et al., 2000	2H	MWG655e	9	Emebiri et al., 2003	2H	XP11M51-303	5.1	Emebiri et al., 2004	2H	cMXwg682	7	Molina-Cano et al., 2007	7H	HVM4	0.4	Li et al., 2008	3H	E40M61.1-256	6	von Korff et al., 2008	2H	HVM36	17	Zhou et al., 2012	3H	1_0158	2.8	Cu et al., 2016	1H	TP526	0	Zhou et al., 2016	1H	Xp13m61B105	5.9	Wang et al., 2018	2H	bP6-2405	4.9
Marquez-Cedillo et al., 2000	2H	CDO64	22.8	Emebiri et al., 2003	2H	MXwg2146	16.5	Emebiri et al., 2004	2H	MXwg64	54	Molina-Cano et al., 2007	7H	E35M47_1	66.7	Li et al., 2008	3H	E35M62.6-114	5	von Korff et al., 2008	2H	GBM1035	10	Zhou et al., 2012	3H	JBC751	0.1	Cu et al., 2016	1H	TP8246	0	Zhou et al., 2016	2H	Hvox	0	Wang et al., 2018	2H	3986974D2	9.7
Marquez-Cedillo et al., 2000	2H	B15c	17.7	Emebiri et al., 2003	2H	XP14M47-107	2.9	Emebiri et al., 2004	2H	MXwg2146	32	Molina-Cano et al., 2007	7H	Bmag516	3.2	Li et al., 2008	3H	bPb-0663	3	von Korff et al., 2008	2H	GBM1052	15	Zhou et al., 2012	3H	ABC08184	0.7	Cu et al., 2016	1H	TP6982	14.94	Zhou et al., 2016	2H	Bmac0310	11.7	Wang et al., 2018	2H	7213364S2	3.1
Marquez-Cedillo et al., 2000	2H	ABC162	5.1	Emebiri et al., 2003	2H	XP12M51-161	15.9	Emebiri et al., 2004	2H	XP12M51-161	17	Molina-Cano et al., 2007	7H	Ctig5200	1.2	Li et al., 2008	3H	E36M62.2-118	32	von Korff et al., 2008	2H	MGB391	25	Zhou et al., 2012	3H	1_0373	0.1	Cu et al., 2016	1H	TP8055	0	Zhou et al., 2016	2H	X13m54B183	6.1	Wang et al., 2018	2H	3811313D2	7.5
Marquez-Cedillo et al., 2000	2H	HVBKASI	2.3	Emebiri et al., 2003	2H	XP11M53-214	13.1	Emebiri et al., 2004	2H	XP12M52-279	16	Molina-Cano et al., 2007	7H	HVGLB2	106.7	Li et al., 2008	3H	Bmag138b	4	von Korff et al., 2008	2H	EBmac684	13	Zhou et al., 2012	3H	2_0409	54.1	Cu et al., 2016	1H	TP1708	0.05	Zhou et al., 2016	2H	Xp11m62B142	7.8	Wang et al., 2018	2H	3267579D2	4.2
Marquez-Cedillo et al., 2000	2H	VRS1	16.7	Emebiri et al., 2003	2H	XP12M52-279	3.4	Emebiri et al., 2004	2H	EBmac0850	8					Li et al., 2008	3H	Bmag603	1	von Korff et al., 2008	2H	GMS3	6	Zhou et al., 2012	3H	5334	4.2	Cu et al., 2016	1H	TP9473	0	Zhou et al., 2016	2H	HVM36	1.2	Wang et al., 2018	2H	3263038D2	3
Marquez-Cedillo et al., 2000	2H	MWGS03	7.6	Emebiri et al., 2003	2H	XP13M62-134	6.5	Emebiri et al., 2004	2H	wg405	5					Li et al., 2008	3H	E40M62.2-435	1	von Korff et al., 2008	2H	HVTUB	6	Zhou et al., 2012	3H	1_0631	6.1	Cu et al., 2016	1H	TP4351	14.9	Zhou et al., 2016	2H	Xp13m47B361	5.1	Wang et al., 2018	5H	AWBMS0053	60
Marquez-Cedillo et al., 2000	2H	ABC180	10.2	Emebiri et al., 2003	2H	XP14M47-190	1.2	Emebiri et al., 2004	2H	XP11M62-152	11					Li et al., 2008	3H	E37M60.10-130	1	von Korff et al., 2008	2H	Bmag381	15	Zhou et al., 2012	4H	WG622	0	Cu et al., 2016	3H	TP1153	0	Zhou et al., 2016	2H	Xp12m50A110	42.9	Wang et al., 2018	5H	bPb-0706	42
Marquez-Cedillo et al., 2000	2H	ABC177	21.6	Emebiri et al., 2003	2H	EBmac0850	2.7	Emebiri et al., 2004	2H	OXP1112-350	15					Li et al., 2008	3H	E38M59.2-613	1	von Korff et al., 2008	2H	Bmag125	15	Zhou et al., 2012	4H	2_0411	47	Cu et al., 2016	3H	bPb-3649	6.4	Zhou et al., 2016	2H	Xp13m48A90	5.6	Wang et al., 2018	5H	4006390S5	48.1
Marquez-Cedillo et al., 2000	2H	MWG655b	8.6	Emebiri et al., 2003	2H	XP12M50-110	2.2	Emebiri et al., 2004	2H	awbma21	27					Li et al., 2008	3H	E35M61.11-162	1	von Korff et al., 2008	2H	GBM1016	17	Zhou et al., 2012	4H	917	1.1	Cu et al., 2016	3H	TP7260	0.26	Zhou et al., 2016	2H	Xp14m50A345	7.6	Wang et al., 2018	5H	100000348D5	10.4
Marquez-Cedillo et al., 2000	2H	ABC157	9.9	Emebiri et al., 2003	2H	XP11M62-151	5	Emebiri et al., 2004	2H	XP14M47-242	16					Li et al., 2008	5H	E37M62.10-128	0	von Korff et al., 2008	2H	HVM54	4	Zhou et al., 2012	4H	BCD265	1	Cu et al., 2016	3H	TP489	0.48	Zhou et al., 2016	2H	gWaBar	2.6	Wang et al., 2018	5H	100000433D5	3.4
Marquez-Cedillo et al., 2000	2H	ABC165	7.1	Emebiri et al., 2003	2H	wg405	4.6	Emebiri et al., 2004	2H	XP11M49-278	8					Li et al., 2008	5H	bPb-0786	61	von Korff et al., 2008	2H	MGB334	16	Zhou et al., 2012	4H	HVM3	7.4	Cu et al., 2016	3H	TP6978	4.11	Zhou et al., 2016	2H	Xp11m48B383	8.7	Wang et al., 2018	5H	4016515D5	5.5
Marquez-Cedillo et al., 2000	2H	Pcr1	7	Emebiri et al., 2003	2H	XP11M62-152	10.5	Emebiri et al., 2004	2H	XP13M50-203	34					Li et al., 2008	5H	E35M62.3-240	10	von Korff et al., 2008	3H	HVLTPPB	25	Zhou et al., 2012	5H	2_0206	0	Cu et al., 2016	3H	TP7002	0	Zhou et al., 2016	2H	Xp14m50A105	0.8	Wang et al., 2018	7H	GBM1126	0
Marquez-Cedillo et al., 2000	2H	MWG949	16	Emebiri et al., 2003	2H	XP13M49-60	10.3	Emebiri et al., 2004	2H	Est581>2	18					Li et al., 2008	5H	Bmag223	18	von Korff et al., 2008	3H	EBmac705	5	Zhou et al., 2012	5H	2_0646	143.2	Cu et al., 2016	3H	TP962	0	Zhou et al., 2016	5H	Xp13m48B271	23.5	Wang et al., 2018	7H	3264767D7	110.3
Marquez-Cedillo et al., 2000	4H	MWG634	0	Emebiri et al., 2003	2H	XP13M47-192	3.1	Emebiri et al., 2004	2H	XP14M59-134	7					Li et al., 2008	5H	E38M48.6-121	99	von Korff et al., 2008	3H	MGB410	35	Zhou et al., 2012	5H	1_0593	11.4	Cu et al., 2016	3H	TP6369	1.5	Zhou et al., 2016	5H	Xp13m48B180	1.5	Wang et al., 2018	7H	3397664D7	9.9
Marquez-Cedillo et al., 2000	4H	KgE39M59.M06	13	Emebiri et al., 2003	2H	OXP1112-350	5.6	Emebiri et al., 2004	2H	XP14M55-156	17					Li et al., 2008	5H	E38M62.2-445	6	von Korff et al., 2008	3H	Bmag603	5	Zhou et al., 2012	5H	ABG707A	3.1	Cu et al., 2016	3H	TP7986	1.42	Zhou et al., 2016	5H	Xp13m54B487	0.4	Wang et al., 2018	7H	3915722D7	10.7
Marquez-Cedillo et al., 2000	4H	int-c	12.1	Emebiri et al., 2003	2H	XP13M61-203	24.7	Emebiri et al., 2004	2H	XP12M48-76	11					Li et al., 2008	5H	E38M62.12-145	1	von Korff et al., 2008	3H	HVM60	40	Zhou et al., 2012	5H	2_1141	0.6	Cu et al., 2016	3H	bPb-0548	0.44	Zhou et al., 2016	5H	Bmac0096	1.1	Wang et al., 2018	7H	3262448D7	9.5
Marquez-Cedillo et al., 2000	4H	HVM40	10.6	Emebiri et al., 2003	2H	XP13M49-163	3.8	Emebiri et al., 2004	2H	bg123a	9					Li et al., 2008	5H	E38M50.2-474	3	von Korff et al., 2008	3H	GBM1043	20	Zhou et al., 2012	5H	2_1155	6.5	Cu et al., 2016	3H	TP2031	0.3	Zhou et al., 2016	5H	Xp11m62B247	1.5	Wang et al., 2018	7H	3269237D7	0.5
Marquez-Cedillo et al., 2000	4H	Phy2	15.7	Emebiri et al., 2003	2H	awbma21	2.6	Emebiri et al., 2004	3H	XP13M62-267	0					Li et al., 2008	7H	E41M48.2-286	0	von Korff et al., 2008	3H	HV13GEIII	25	Zhou et al., 2012	5H	GA20	4.8	Cu et al., 2016	3H	TP11195	4.04	Zhou et al., 2016	5H	Xp11m62B192	16.5	Wang et al., 2018	7H	HVPRP1B	0.3
Marquez-Cedillo et al., 2000	4H	ABG003a	10.7	Emebiri et al., 2003	4H	P12M48-258	0	Emebiri et al., 2004	3H	mwg2266	41					Li et al., 2008	7H	bPb-4445	1	von Korff et al., 2008	3H	Bmac29	35	Zhou et al., 2012	5H	2978	0.6	Cu et al., 2016	3H	TP10090	3.95	Zhou et al., 2016	5H	Xp12m54B117	10.3
Marquez-Cedillo et al., 2000	4H	MWG058	11.1	Emebiri et al., 2003	4H	P13M50-111	14.7	Emebiri et al., 2004	3H	XP14M55-112	27					Li et al., 2008	7H	HvCMA	46	von Korff et al., 2008	4H	HVM40	14	Zhou et al., 2012	6H	1_0815	44.4	Cu et al., 2016	3H	TP11541	0	Zhou et al., 2016	5H	Xp12m62A117	0.8
Marquez-Cedillo et al., 2000	4H	HVM68	3.7	Emebiri et al., 2003	4H	Bmag0375	1.9	Emebiri et al., 2004	3H	XP11M53-167	8					Li et al., 2008	7H	E38M49.5-286	6	von Korff et al., 2008	4H	HVOLE	7	Zhou et al., 2012	6H	1_0400	0.2	Cu et al., 2016	3H	TP11387	0.37	Zhou et al., 2016	5H	Xp13m62A313	59
Marquez-Cedillo et al., 2000	4H	ABG472	13	Emebiri et al., 2003	4H	XP14M61-268	1.2	Emebiri et al., 2004	3H	XP11M52-225	5					Li et al., 2008	7H	E35M47.1-670	2	von Korff et al., 2008	4H	HVB23D	4	Zhou et al., 2012	6H	1969	0.5	Cu et al., 2016	3H	TP2630	0	Zhou et al., 2016	5H	Xp12m54A315	0.6
Marquez-Cedillo et al., 2000	4H	MWG655c	13.3	Emebiri et al., 2003	4H	XP13M47-171	2.5	Emebiri et al., 2004	3H	Bmac0067	11					Li et al., 2008	7H	E41M47.4-186	4	von Korff et al., 2008	4H	HVKNO	6	Zhou et al., 2012	6H	1_0608	0.4	Cu et al., 2016	3H	TP11384	7.85	Zhou et al., 2016	5H	Xp13m62B311	0.9
Marquez-Cedillo et al., 2000	4H	iAco2	9.2	Emebiri et al., 2003	4H	XP11M50-65	11.2	Emebiri et al., 2004	3H	bcd828	7					Li et al., 2008	7H	E38M47.16-164	1	von Korff et al., 2008	4H	HVPAZG	13	Zhou et al., 2012	6H	2_0707	2.1	Cu et al., 2016	3H	TP9406	1.51	Zhou et al., 2016	5H	Xp12m54B323	0
Marquez-Cedillo et al., 2000	4H	ABG366	3.3	Emebiri et al., 2003	4H	cdo541	4.7	Emebiri et al., 2004	3H	XP14M48-217	14					Li et al., 2008	7H	Bmag571b	1	von Korff et al., 2008	4H	GMS89	13	Zhou et al., 2012	6H	4070	0.3	Cu et al., 2016	3H	bPb-7989	2.6	Zhou et al., 2016	5H	GMS001	1.8
Marquez-Cedillo et al., 2000	4H	KgE33M59.190	17.8	Emebiri et al., 2003	4H	HVM68	4.6	Emebiri et al., 2004	3H	XP13M48-327	17					Li et al., 2008	7H	E37M47.7-223	2	von Korff et al., 2008	4H	EBmac775	23	Zhou et al., 2012	6H	ABC175	0.4	Cu et al., 2016	3H	bPb-9129	0	Zhou et al., 2016	5H	GMS002	0.9
Marquez-Cedillo et al., 2000	4H	ABC802	3.2	Emebiri et al., 2003	4H	Bmac0310	2.9	Emebiri et al., 2004	3H	Bmag0225	8					Li et al., 2008	7H	Bmac31	1	von Korff et al., 2008	4H	MGB396	15	Zhou et al., 2012	7H	2_0126	6	Cu et al., 2016	3H	TP4867	0.75	Zhou et al., 2016	5H	Xp11m48B327	0.6
Marquez-Cedillo et al., 2000	4H	KgE33M61.95	9.3	Emebiri et al., 2003	4H	XP14M55-125	8.7	Emebiri et al., 2004	3H	XP13M47-222	4					Li et al., 2008	7H	E35M47.6-277	1	von Korff et al., 2008	4H	TACMD	30	Zhou et al., 2012	7H	1213	8.2	Cu et al., 2016	3H	TP8655	0.36	Zhou et al., 2016	7H	GMS046	48.9
Marquez-Cedillo et al., 2000	5H	ABG705a	0	Emebiri et al., 2003	4H	XP14M51-120	4	Emebiri et al., 2004	4H	XP12M48-258	0					Li et al., 2008	7H	Bmag341	1	von Korff et al., 2008	4H	EBmac701	5	Zhou et al., 2012	7H	ABG701	10.8	Cu et al., 2016	3H	TP3748	0.46	Zhou et al., 2016	7H	Xp11m55B337	13.8
Marquez-Cedillo et al., 2000	5H	MWG635d	5.9	Emebiri et al., 2003	4H	wg0114	27.3	Emebiri et al., 2004	4H	Bmag0375	15					Li et al., 2008	7H	bPb-8498	42	von Korff et al., 2008	4H	EBmac679	2	Zhou et al., 2012	7H	2_1326	1.2	Cu et al., 2016	3H	TP7794	0	Zhou et al., 2016	7H	Xp11m54B73	7
Marquez-Cedillo et al., 2000	5H	ABC302a	13.7	Emebiri et al., 2003	4H	XP14M49-205	21.3	Emebiri et al., 2004	4H	XP13M47-171	3					Li et al., 2008	7H	bPb-1669	4	von Korff et al., 2008	4H	EBmac788	18	Zhou et al., 2012	7H	1_0346	3.5	Cu et al., 2016	3H	TP10394	0.89	Zhou et al., 2016	7H	Xp12m50B225	52.2
Marquez-Cedillo et al., 2000	5H	mSrh	22.5	Emebiri et al., 2003	4H	XP12M51-207	10.8	Emebiri et al., 2004	4H	XP11M50-65	12					Li et al., 2008	7H	E38M48.5	3	von Korff et al., 2008	4H	GBM1015	20	Zhou et al., 2012	7H	2_0975	3	Cu et al., 2016	3H	TP10234	0.88	Zhou et al., 2016	7H	Xp13m55B371	7.5
Marquez-Cedillo et al., 2000	5H	ABC717	7.3	Emebiri et al., 2003	4H	XP14M49-213	6.7	Emebiri et al., 2004	4H	cdo541	4					Li et al., 2008	7H	bPb-8833	11	von Korff et al., 2008	4H	HVJASIP	10	Zhou et al., 2012	7H	11912	0	Cu et al., 2016	3H	TP2686	0.38	Zhou et al., 2016	7H	Xp14m49B124	2.1
Marquez-Cedillo et al., 2000	5H	mR	18.6	Emebiri et al., 2003	4H	XP11M50-190	5.8	Emebiri et al., 2004	4H	HVM68	5									von Korff et al., 2008	4H	HDAMYB	10	Zhou et al., 2012	7H	2_1270	0	Cu et al., 2016	3H	TP3094	2.58
Marquez-Cedillo et al., 2000	5H	Dhn2a	8.8	Emebiri et al., 2003	4H	XP11M50-160	3.2	Emebiri et al., 2004	4H	Bmac0310	3									von Korff et al., 2008	5H	MGB384	0	Zhou et al., 2012	7H	1_1028	2	Cu et al., 2016	3H	TP2305	2.67
Marquez-Cedillo et al., 2000	5H	ABG003b	2.1	Emebiri et al., 2003	5H	XP13M50-167	0	Emebiri et al., 2004	4H	XP14M55-125	9									von Korff et al., 2008	5H	BMS2	12					Cu et al., 2016	3H	TP3880	0
Marquez-Cedillo et al., 2000	5H	ABC159b	5.3	Emebiri et al., 2003	5H	XP13M51-128	5.8	Emebiri et al., 2004	4H	XP14M51-120	4									von Korff et al., 2008	5H	Bmac163	12					Cu et al., 2016	3H	TP4504	0
Marquez-Cedillo et al., 2000	5H	ABG712	9.1	Emebiri et al., 2003	5H	XP13M61-239	1.7	Emebiri et al., 2004	4H	wg0114	27									von Korff et al., 2008	5H	Bmag337	19					Cu et al., 2016	3H	TP1296	0.37
Marquez-Cedillo et al., 2000	5H	ABG495a	11	Emebiri et al., 2003	5H	XP11M48-181	1.7	Emebiri et al., 2004	4H	XP14M49-213	39									von Korff et al., 2008	5H	Bmag357	5					Cu et al., 2016	3H	TP2622	2.24
Marquez-Cedillo et al., 2000	5H	ABC170b	11.4	Emebiri et al., 2003	5H	Bmac0096	12.2	Emebiri et al., 2004	4H	XP11M50-190	5									von Korff et al., 2008	5H	Bmag223	21					Cu et al., 2016	3H	TP344	0
Marquez-Cedillo et al., 2000	5H	ABG463	15.9	Emebiri et al., 2003	5H	Bmag0751	2.3	Emebiri et al., 2004	4H	XP11M50-160	3									von Korff et al., 2008	5H	MGB338	16					Cu et al., 2016	3H	TP3573	0
Marquez-Cedillo et al., 2000	5H	MWG851b	8.2	Emebiri et al., 2003	5H	Bmag0387	5.3	Emebiri et al., 2004	5H	XP13M50-167	0									von Korff et al., 2008	5H	GMS61	41					Cu et al., 2016	3H	TP11546	0.14
Marquez-Cedillo et al., 2000	6H	KgE33M61.399	0	Emebiri et al., 2003	5H	Bmag0323	5.8	Emebiri et al., 2004	5H	Bmag0337	22									von Korff et al., 2008	6H	Bmac316	6					Cu et al., 2016	3H	TP1023	0.24
Marquez-Cedillo et al., 2000	6H	cMWG652a	4.5	Emebiri et al., 2003	5H	Bmac0113	4.6	Emebiri et al., 2004	5H	XP12M50-71	9									von Korff et al., 2008	6H	GBM1049	34					Cu et al., 2016	3H	TP8136	1.11
Marquez-Cedillo et al., 2000	6H	KgE33M51.85	3.7	Emebiri et al., 2003	5H	XP13M48-181	6.4	Emebiri et al., 2004	5H	XP13M48-181	3									von Korff et al., 2008	6H	GMS6	56					Cu et al., 2016	3H	TP9440	0
Marquez-Cedillo et al., 2000	6H	ABG458	31	Emebiri et al., 2003	5H	XP11M50-317	112	Emebiri et al., 2004	5H	Bmac0113	7									von Korff et al., 2008	6H	HVM74	7					Cu et al., 2016	3H	TP9856	0
Marquez-Cedillo et al., 2000	6H	ABC169b	3.6	Emebiri et al., 2003	5H	XP11M50-304	13.2	Emebiri et al., 2004	5H	Bmag0323	4									von Korff et al., 2008	6H	EBmac624	4					Cu et al., 2016	3H	bPb-0736	1.5
Marquez-Cedillo et al., 2000	6H	ABC175	6.5	Emebiri et al., 2003	5H	XP13M52-247	16.1	Emebiri et al., 2004	5H	Bmag0387	6									von Korff et al., 2008	6H	Bmag613	5					Cu et al., 2016	3H	bPb-2394	0
Marquez-Cedillo et al., 2000	6H	Amy1	5.2	Emebiri et al., 2003	5H	XP11M52-303	32.7	Emebiri et al., 2004	5H	XP11M50-317	103									von Korff et al., 2008	6H	GBM1008	23					Cu et al., 2016	3H	TP10871	0
Marquez-Cedillo et al., 2000	6H	KgE39M48-M002	13.2	Emebiri et al., 2003	5H	XP14M48-195	15.5	Emebiri et al., 2004	5H	XP11M50-304	13									von Korff et al., 2008	7H	Bmag206	19					Cu et al., 2016	3H	TP11006	0
Marquez-Cedillo et al., 2000	6H	KgE39M48.258	7.2	Emebiri et al., 2003	7H	XP11M49-362	0	Emebiri et al., 2004	5H	XP13M52-247	16									von Korff et al., 2008	7H	Bmag7	8					Cu et al., 2016	3H	TP11015	0
Marquez-Cedillo et al., 2000	6H	MGW934	3.2	Emebiri et al., 2003	7H	XP13M47-215	7	Emebiri et al., 2004	5H	XP11M52-303	33									von Korff et al., 2008	7H	EBmac603	23					Cu et al., 2016	3H	TP11200	0
Marquez-Cedillo et al., 2000	6H	ABG461b	8.6	Emebiri et al., 2003	7H	HvPLASC1B	4.5	Emebiri et al., 2004	5H	XP14M48-195	16									von Korff et al., 2008	7H	HVA22S	25					Cu et al., 2016	3H	TP11343	0
Marquez-Cedillo et al., 2000	6H	KgE33M54.493	9.4	Emebiri et al., 2003	7H	Bmag767	28.9	Emebiri et al., 2004	5H	XP14M48-134	5									von Korff et al., 2008	7H	Bmag11	18					Cu et al., 2016	3H	TP1413	0
Marquez-Cedillo et al., 2000	6H	iAcol	5.8	Emebiri et al., 2003	7H	XP14M61-138	13.2	Emebiri et al., 2004	5H	XP12M48-154	11									von Korff et al., 2008	7H	HVACL3	1					Cu et al., 2016	3H	TP1733	0
Marquez-Cedillo et al., 2000	6H	PSR156b	5	Emebiri et al., 2003	7H	HVM4	37.3	Emebiri et al., 2004	5H	XP11M48-169	12									von Korff et al., 2008	7H	Bmag321	6					Cu et al., 2016	3H	TP2023	0
Marquez-Cedillo et al., 2000	6H	MWG798a	1.8	Emebiri et al., 2003	7H	XP12M51-146	21.5	Emebiri et al., 2004	5H	XP11M47-307	10									von Korff et al., 2008	7H	MGB317	55					Cu et al., 2016	3H	TP2073	0
Marquez-Cedillo et al., 2000	7H	ABG704	0	Emebiri et al., 2003	7H	Est31>2	3.6	Emebiri et al., 2004	5H	XP14M47-88	2									von Korff et al., 2008	7H	EBmac755	11					Cu et al., 2016	3H	TP2108	0
Marquez-Cedillo et al., 2000	7H	iPgd1	3.6	Emebiri et al., 2003	7H	XP11M52-100	5.3	Emebiri et al., 2004	5H	XP14M48-277	1									von Korff et al., 2008	7H	HVM49	12					Cu et al., 2016	3H	TP2371	0
Marquez-Cedillo et al., 2000	7H	iEst5	7.1	Emebiri et al., 2003	7H	XP11M52-145	5.1	Emebiri et al., 2004	5H	abg463	7																	Cu et al., 2016	3H	TP2423	0
Marquez-Cedillo et al., 2000	7H	ABC151a	5.7	Emebiri et al., 2003	7H	EBmac603	5.2	Emebiri et al., 2004	5H	XP13M51-200	5																	Cu et al., 2016	3H	TP5454	0
Marquez-Cedillo et al., 2000	7H	Rcs5	4.6	Emebiri et al., 2003	7H	XP14M59-107	5.3	Emebiri et al., 2004	5H	cdo506	8																	Cu et al., 2016	3H	TP5801	0
Marquez-Cedillo et al., 2000	7H	ABC158	16.7	Emebiri et al., 2003	7H	XP14M59-167	3.9	Emebiri et al., 2004	6H	Mwg2218	0																	Cu et al., 2016	3H	TP5803	0
Marquez-Cedillo et al., 2000	7H	ABC179	15.4	Emebiri et al., 2003	7H	abc158	7.2	Emebiri et al., 2004	6H	Bmag0173	134																	Cu et al., 2016	3H	TP5885	0
Marquez-Cedillo et al., 2000	7H	ABC465	8.2	Emebiri et al., 2003	7H	XP11M52-190	10.5	Emebiri et al., 2004	6H	XP13M48-161	38																	Cu et al., 2016	3H	TP9398	0
Marquez-Cedillo et al., 2000	7H	ABC151B	12.2	Emebiri et al., 2003	7H	XP12M47-171	4.3	Emebiri et al., 2004	6H	XP14M62-116	8																	Cu et al., 2016	3H	bPb-0419	0.37
Marquez-Cedillo et al., 2000	7H	MWG2031	3.7	Emebiri et al., 2003	7H	Bmag914	6.9	Emebiri et al., 2004	6H	XP14M62-85	5																	Cu et al., 2016	3H	TP6976	0
Marquez-Cedillo et al., 2000	7H	ABC310b	24.9	Emebiri et al., 2003	7H	XP13M62-184	3.5	Emebiri et al., 2004	6H	XP12M51-301	20																	Cu et al., 2016	3H	TP8223	0
Marquez-Cedillo et al., 2000	7H	VAtp67	13.4	Emebiri et al., 2003	7H	XP11M47-245	37.7	Emebiri et al., 2004	7H	XP11M49-362	0																	Cu et al., 2016	3H	TP2326	1.49
Marquez-Cedillo et al., 2000	7H	ABG461b	10.1	Emebiri et al., 2003	7H	HVCMA	14.5	Emebiri et al., 2004	7H	HvXPLASC1B	12																	Cu et al., 2016	3H	TP2958	0
Marquez-Cedillo et al., 2000	7H	Acp2	5.7	Emebiri et al., 2003	7H	Bmag359	51.2	Emebiri et al., 2004	7H	EBmac603	89																	Cu et al., 2016	3H	TP3770	0
Marquez-Cedillo et al., 2000	7H	Cat3	15.2	Emebiri et al., 2003	7H	Bmag321	3.6	Emebiri et al., 2004	7H	XP11M52-100	3																	Cu et al., 2016	3H	TP6323	0
				Emebiri et al., 2003	7H	Bmac162	3.1	Emebiri et al., 2004	7H	XP11M52-145	5																	Cu et al., 2016	3H	TP10354	1.49
				Emebiri et al., 2003	7H	XP11M49-213	8	Emebiri et al., 2004	7H	abc158	13																	Cu et al., 2016	3H	TP3979	0
				Emebiri et al., 2003	7H	XP11M52-112	5	Emebiri et al., 2004	7H	XP11M52-190	11																	Cu et al., 2016	3H	TP8387	0.75
				Emebiri et al., 2003	7H	XP13M62-127	5.7	Emebiri et al., 2004	7H	Bmag914	6																	Cu et al., 2016	3H	TP6595	0.36
				Emebiri et al., 2003	7H	Bmag0120	24.7	Emebiri et al., 2004	7H	XP14M61-67	16																	Cu et al., 2016	3H	TP7183	1.15
								Emebiri et al., 2004	7H	HVCMA	39																	Cu et al., 2016	3H	TP909	0.34
								Emebiri et al., 2004	7H	EBmac0016	16																	Cu et al., 2016	3H	TP11021	1.14
								Emebiri et al., 2004	7H	EBmac785	16																	Cu et al., 2016	3H	TP498	0
								Emebiri et al., 2004	7H	Bmag341	27																	Cu et al., 2016	3H	TP6228	0
								Emebiri et al., 2004	7H	Bmag0120	29																	Cu et al., 2016	3H	TP8681	0.93
								Emebiri et al., 2004	7H	XP12M50-225	24																	Cu et al., 2016	3H	TP3672	0.93
								Emebiri et al., 2004	7H	EBmac755	13																	Cu et al., 2016	3H	TP7712	1.13
								Emebiri et al., 2004	7H	XP13M61-228	10																	Cu et al., 2016	3H	TP1176	1.13
																												Cu et al., 2016	3H	TP5439	0.36
																												Cu et al., 2016	3H	bPb-7786	0.37
																												Cu et al., 2016	3H	TP10692	1.14
																												Cu et al., 2016	3H	TP724	0.36
																												Cu et al., 2016	3H	TP8686	0
																												Cu et al., 2016	3H	TP10523	0.37
																												Cu et al., 2016	3H	TP10546	0
																												Cu et al., 2016	3H	TP11477	0
																												Cu et al., 2016	3H	TP11498	0
																												Cu et al., 2016	3H	TP1355	0
																												Cu et al., 2016	3H	TP10829	1.12
																												Cu et al., 2016	3H	TP5412	0
																												Cu et al., 2016	3H	bPb-0079	0.37
																												Cu et al., 2016	3H	bPb-4602	0
																												Cu et al., 2016	3H	bPb-5938	0
																												Cu et al., 2016	3H	TP4034	0
																												Cu et al., 2016	3H	TP669	0
																												Cu et al., 2016	3H	bPb-9130	0.38
																												Cu et al., 2016	3H	TP7545	0
																												Cu et al., 2016	3H	TP3916	3.05
																												Cu et al., 2016	3H	TP11126	0.45
																												Cu et al., 2016	3H	TP9795	0.87
																												Cu et al., 2016	3H	TP10465	1.61
																												Cu et al., 2016	3H	TP8239	0
																												Cu et al., 2016	3H	bPb-39380	1.12
																												Cu et al., 2016	3H	bPb-7872	0
																												Cu et al., 2016	4H	TP10226	0
																												Cu et al., 2016	4H	TP5843	1.38
																												Cu et al., 2016	4H	TP3296	0.37
																												Cu et al., 2016	4H	TP4408	2.04
																												Cu et al., 2016	4H	TP502	0
																												Cu et al., 2016	4H	TP6330	0
																												Cu et al., 2016	4H	TP2049	5.72
																												Cu et al., 2016	4H	TP9948	0.28
																												Cu et al., 2016	4H	TP10700	0.37
																												Cu et al., 2016	4H	TP3240	0
																												Cu et al., 2016	4H	TP9407	0.45
																												Cu et al., 2016	4H	TP11174	1.42
																												Cu et al., 2016	4H	TP572	0
																												Cu et al., 2016	4H	TP9745	0
																												Cu et al., 2016	4H	TP2014	2.28
																												Cu et al., 2016	4H	TP1320	0.33
																												Cu et al., 2016	4H	TP6993	0
																												Cu et al., 2016	4H	TP2893	0.75
																												Cu et al., 2016	4H	TP6296	0
																												Cu et al., 2016	4H	TP4209	0.37
																												Cu et al., 2016	4H	TP4764	0
																												Cu et al., 2016	4H	TP1856	1.74
																												Cu et al., 2016	4H	TP2150	0
																												Cu et al., 2016	4H	TP3583	0
																												Cu et al., 2016	4H	TP6404	0
																												Cu et al., 2016	4H	TP10250	0.89
																												Cu et al., 2016	4H	TP5424	0.34
																												Cu et al., 2016	4H	TP10657	1.51
																												Cu et al., 2016	4H	TP5665	0
																												Cu et al., 2016	4H	TP9025	2.28
																												Cu et al., 2016	4H	TP416	0.45
																												Cu et al., 2016	4H	TP2504	1.01
																												Cu et al., 2016	4H	TP8950	0
																												Cu et al., 2016	4H	TP9892	0
																												Cu et al., 2016	4H	TP759	3.05
																												Cu et al., 2016	4H	TP6421	0.21
																												Cu et al., 2016	4H	TP10512	5.36
																												Cu et al., 2016	4H	TP11043	0
																												Cu et al., 2016	4H	TP3257	0
																												Cu et al., 2016	4H	TP756	0
																												Cu et al., 2016	4H	TP11222	2.01
																												Cu et al., 2016	4H	TP4811	0
																												Cu et al., 2016	4H	TP2199	3.1
																												Cu et al., 2016	4H	TP5256	0
																												Cu et al., 2016	4H	TP8842	0
																												Cu et al., 2016	4H	TP667	23.79
																												Cu et al., 2016	4H	TP7488	0
																												Cu et al., 2016	4H	TP10224	0.36
																												Cu et al., 2016	4H	TP732	0
																												Cu et al., 2016	4H	bPb-1329	5.62
																												Cu et al., 2016	4H	bPb-8701	0
																												Cu et al., 2016	4H	TP4448	0
																												Cu et al., 2016	4H	TP11436	2.47
																												Cu et al., 2016	4H	TP11342	0.74
																												Cu et al., 2016	4H	TP8059	1.52
																												Cu et al., 2016	4H	bPb-4217	0.5
																												Cu et al., 2016	4H	bPb-9998	0
																												Cu et al., 2016	4H	TP2729	1.5
																												Cu et al., 2016	4H	TP5464	0
																												Cu et al., 2016	4H	TP6338	0
																												Cu et al., 2016	4H	TP7512	0
																												Cu et al., 2016	4H	TP4239	1.12
																												Cu et al., 2016	4H	TP43	0
																												Cu et al., 2016	4H	TP6979	0
																												Cu et al., 2016	4H	TP980	0
																												Cu et al., 2016	4H	TP799	0.83
																												Cu et al., 2016	4H	TP853	2.15
																												Cu et al., 2016	4H	TP8728	0
																												Cu et al., 2016	4H	TP11527	5.84
																												Cu et al., 2016	4H	TP6680	0
																												Cu et al., 2016	4H	TP1545	5.08
																												Cu et al., 2016	4H	TP5332	0
																												Cu et al., 2016	4H	TP7291	0
																												Cu et al., 2016	4H	TP841	0.56
																												Cu et al., 2016	4H	TP4997	0.51
																												Cu et al., 2016	4H	bPb-3399	4.33
																												Cu et al., 2016	4H	bPb-6627	0
																												Cu et al., 2016	4H	TP7652	0
																												Cu et al., 2016	4H	TP7319	1.69
																												Cu et al., 2016	4H	TP10138	0.37
																												Cu et al., 2016	4H	TP11113	0
																												Cu et al., 2016	4H	TP1254	0
																												Cu et al., 2016	4H	TP7054	0
																												Cu et al., 2016	4H	TP7059	0
																												Cu et al., 2016	4H	TP142	0.37
																												Cu et al., 2016	4H	TP8730	0
																												Cu et al., 2016	4H	TP9832	0
																												Cu et al., 2016	4H	TP1870	0.35
																												Cu et al., 2016	4H	TP11418	1.52
																												Cu et al., 2016	4H	TP1546	0
																												Cu et al., 2016	4H	TP2233	0
																												Cu et al., 2016	4H	TP3452	0
																												Cu et al., 2016	4H	TP4143	0
																												Cu et al., 2016	4H	TP7869	0.37
																												Cu et al., 2016	4H	TP7015	0.36
																												Cu et al., 2016	4H	TP7314	0
																												Cu et al., 2016	4H	TP375	0.76
																												Cu et al., 2016	4H	TP5426	0
																												Cu et al., 2016	4H	TP5553	0.37
																												Cu et al., 2016	4H	TP5753	0
																												Cu et al., 2016	4H	TP8839	0.76
																												Cu et al., 2016	4H	bPb-9440	0.36
																												Cu et al., 2016	4H	TP6977	0
																												Cu et al., 2016	4H	TP702	0
																												Cu et al., 2016	4H	TP738	0
																												Cu et al., 2016	4H	TP9927	0
																												Cu et al., 2016	4H	TP1675	0.38
																												Cu et al., 2016	4H	TP5833	0
																												Cu et al., 2016	4H	TP1282	0.37
																												Cu et al., 2016	4H	TP7188	0
																												Cu et al., 2016	4H	TP1532	0.74
																												Cu et al., 2016	4H	TP6971	0
																												Cu et al., 2016	4H	bPb-9867	1.13
																												Cu et al., 2016	4H	TP10211	0
																												Cu et al., 2016	4H	TP10359	0
																												Cu et al., 2016	4H	TP1898	0
																												Cu et al., 2016	4H	TP2287	0
																												Cu et al., 2016	4H	TP3263	0
																												Cu et al., 2016	4H	TP3430	0
																												Cu et al., 2016	4H	TP3840	0
																												Cu et al., 2016	4H	TP3918	0
																												Cu et al., 2016	4H	TP798	0
																												Cu et al., 2016	4H	TP8214	0
																												Cu et al., 2016	4H	TP9714	0
																												Cu et al., 2016	4H	bPb-6107	1.12
																												Cu et al., 2016	4H	TP11595	0
																												Cu et al., 2016	4H	TP2730	0
																												Cu et al., 2016	4H	TP7783	0
																												Cu et al., 2016	4H	TP8366	0
																												Cu et al., 2016	4H	bPb-0941	0.37
																												Cu et al., 2016	4H	bPb-3341	0
																												Cu et al., 2016	4H	bPb-3962	0
																												Cu et al., 2016	4H	TP11586	0
																												Cu et al., 2016	4H	TP2751	0
																												Cu et al., 2016	4H	TP3217	0
																												Cu et al., 2016	4H	TP6261	0
																												Cu et al., 2016	4H	bPb-2767	0.37
																												Cu et al., 2016	4H	bPb-9859	0
																												Cu et al., 2016	4H	TP2676	0
																												Cu et al., 2016	4H	TP6831	0
																												Cu et al., 2016	4H	TP9332	0
																												Cu et al., 2016	4H	TP1018	0.36
																												Cu et al., 2016	4H	TP11068	1
																												Cu et al., 2016	4H	TP797	0
																												Cu et al., 2016	4H	TP3141	6.4
																												Cu et al., 2016	4H	TP11445	1.73
																												Cu et al., 2016	4H	TP878	0
																												Cu et al., 2016	4H	TP4030	0.82
																												Cu et al., 2016	4H	TP1913	8.23
																												Cu et al., 2016	4H	TP2109	0
																												Cu et al., 2016	4H	TP8065	0
																												Cu et al., 2016	4H	bPb-5743	0.38
																												Cu et al., 2016	4H	bPb-6101	0
																												Cu et al., 2016	4H	TP3160	0
																												Cu et al., 2016	4H	TP7733	0
																												Cu et al., 2016	4H	TP10701	0.37
																												Cu et al., 2016	4H	TP5924	0
																												Cu et al., 2016	4H	TP814	0
																												Cu et al., 2016	4H	TP10835	2.66
																												Cu et al., 2016	4H	TP260	0.33
																												Cu et al., 2016	4H	TP6631	0
																												Cu et al., 2016	4H	TP7604	0
																												Cu et al., 2016	4H	TP7732	0
																												Cu et al., 2016	4H	TP8585	0
																												Cu et al., 2016	4H	bPb-8682	0.37
																												Cu et al., 2016	4H	TP11102	0
																												Cu et al., 2016	4H	TP1863	0
																												Cu et al., 2016	4H	TP10783	1.12
																												Cu et al., 2016	4H	TP8445	0
																												Cu et al., 2016	4H	TP10844	0.37
																												Cu et al., 2016	4H	TP11295	0
																												Cu et al., 2016	4H	TP807	0
																												Cu et al., 2016	4H	TP4538	0.76
																												Cu et al., 2016	4H	TP247	0.36
																												Cu et al., 2016	4H	TP544	0
																												Cu et al., 2016	4H	TP5546	0
																												Cu et al., 2016	4H	TP5995	0
																												Cu et al., 2016	4H	TP11181	1.12
																												Cu et al., 2016	4H	TP1721	0
																												Cu et al., 2016	4H	TP10251	1.5
																												Cu et al., 2016	4H	TP10538	0
																												Cu et al., 2016	4H	TP10746	0
																												Cu et al., 2016	4H	TP10831	0
																												Cu et al., 2016	4H	TP11394	0
																												Cu et al., 2016	4H	TP11522	0
																												Cu et al., 2016	4H	TP1641	0
																												Cu et al., 2016	4H	TP1875	0
																												Cu et al., 2016	4H	TP2125	0
																												Cu et al., 2016	4H	TP2488	0
																												Cu et al., 2016	4H	TP2631	0
																												Cu et al., 2016	4H	TP3222	0
																												Cu et al., 2016	4H	TP4465	0
																												Cu et al., 2016	4H	TP6029	0
																												Cu et al., 2016	4H	TP6242	0
																												Cu et al., 2016	4H	TP6561	0
																												Cu et al., 2016	4H	TP687	0
																												Cu et al., 2016	4H	TP7297	0
																												Cu et al., 2016	4H	TP9280	0
																												Cu et al., 2016	4H	bPb-9820	0.37
																												Cu et al., 2016	4H	TP10612	0
																												Cu et al., 2016	4H	TP1244	0
																												Cu et al., 2016	4H	TP1630	0
																												Cu et al., 2016	4H	TP4934	0
																												Cu et al., 2016	4H	TP6316	0
																												Cu et al., 2016	4H	TP7410	0
																												Cu et al., 2016	4H	TP7514	0
																												Cu et al., 2016	4H	TP7882	0
																												Cu et al., 2016	4H	TP9958	0
																												Cu et al., 2016	5H	bPb-0709	107.62
																												Cu et al., 2016	5H	bPb-7561	0
																												Cu et al., 2016	5H	TP5002	0
																												Cu et al., 2016	5H	TP10062	0.38
																												Cu et al., 2016	5H	TP5684	0
																												Cu et al., 2016	5H	TP2820	0.36
																												Cu et al., 2016	5H	TP1660	0.76
																												Cu et al., 2016	5H	TP444	0
																												Cu et al., 2016	5H	TP9853	0
																												Cu et al., 2016	5H	TP8776	1.36
																												Cu et al., 2016	5H	TP10867	2.22
																												Cu et al., 2016	5H	TP1986	0.91
																												Cu et al., 2016	5H	TP9542	0
																												Cu et al., 2016	5H	TP3630	0.37
																												Cu et al., 2016	5H	TP5013	0
																												Cu et al., 2016	5H	TP9769	0
																												Cu et al., 2016	5H	TP9788	0
																												Cu et al., 2016	5H	TP982	0
																												Cu et al., 2016	5H	TP11194	2.99
																												Cu et al., 2016	5H	TP3567	0
																												Cu et al., 2016	5H	bPb-1489	0.74
																												Cu et al., 2016	5H	TP6773	11.58
																												Cu et al., 2016	5H	TP7745	0
																												Cu et al., 2016	5H	bPb-0766	0.75
																												Cu et al., 2016	5H	TP1174	0
																												Cu et al., 2016	5H	bPb-8595	0.37
																												Cu et al., 2016	5H	TP6844	0
																												Cu et al., 2016	5H	TP1883	1.12
																												Cu et al., 2016	5H	TP4487	0
																												Cu et al., 2016	5H	TP5259	0
																												Cu et al., 2016	5H	TP5655	0
																												Cu et al., 2016	5H	TP7175	0
																												Cu et al., 2016	5H	bPb-1241	0.75
																												Cu et al., 2016	5H	bPb-7395	0
																												Cu et al., 2016	5H	bPb-8022	0
																												Cu et al., 2016	5H	TP7570	0
																												Cu et al., 2016	6H	bPb-3068	52.49
																												Cu et al., 2016	6H	bPb-1256	0.56
																												Cu et al., 2016	6H	TP11196	0
																												Cu et al., 2016	6H	TP11232	0
																												Cu et al., 2016	6H	TP4535	0
																												Cu et al., 2016	6H	TP4651	0
																												Cu et al., 2016	6H	TP5034	0
																												Cu et al., 2016	6H	TP5860	0
																												Cu et al., 2016	6H	TP8277	0
																												Cu et al., 2016	6H	TP11025	0.34
																												Cu et al., 2016	6H	TP10607	1.9
																												Cu et al., 2016	6H	TP6730	0.37
																												Cu et al., 2016	6H	TP7677	0
																												Cu et al., 2016	6H	TP8667	0
																												Cu et al., 2016	6H	TP1948	0.33
																												Cu et al., 2016	6H	TP9477	0
																												Cu et al., 2016	6H	bPb-5310	0.34
																												Cu et al., 2016	6H	TP172	2.02
																												Cu et al., 2016	6H	TP4343	0.35
																												Cu et al., 2016	6H	TP1679	0.38
																												Cu et al., 2016	6H	TP6619	8.53
																												Cu et al., 2016	6H	TP6915	0
																												Cu et al., 2016	6H	TP10057	1.12
																												Cu et al., 2016	6H	TP10492	0
																												Cu et al., 2016	6H	TP11094	0
																												Cu et al., 2016	6H	TP4720	0
																												Cu et al., 2016	6H	TP10469	3.74
																												Cu et al., 2016	6H	TP1577	0
																												Cu et al., 2016	6H	TP3380	0
																												Cu et al., 2016	6H	TP656	0
																												Cu et al., 2016	6H	TP6763	0
																												Cu et al., 2016	6H	TP7449	0
																												Cu et al., 2016	6H	TP8251	0
																												Cu et al., 2016	6H	TP370	1.58
																												Cu et al., 2016	6H	TP10765	3.28
																												Cu et al., 2016	6H	TP11147	0
																												Cu et al., 2016	6H	TP1727	0
																												Cu et al., 2016	6H	TP10304	0.74
																												Cu et al., 2016	6H	TP6454	1.05
																												Cu et al., 2016	6H	TP4095	4.64
																												Cu et al., 2016	6H	bPb-1724	0.31
																												Cu et al., 2016	6H	TP8748	0.34
																												Cu et al., 2016	6H	TP275	1.93
																												Cu et al., 2016	6H	TP5884	0.91
																												Cu et al., 2016	6H	TP2632	0.95
																												Cu et al., 2016	6H	TP10300	0.36
																												Cu et al., 2016	6H	TP11271	0
																												Cu et al., 2016	6H	TP2786	0
																												Cu et al., 2016	6H	TP519	2.62
																												Cu et al., 2016	6H	TP762	0
																												Cu et al., 2016	6H	TP8258	0
																												Cu et al., 2016	6H	TP9860	0.36
																												Cu et al., 2016	6H	TP2028	0.76
																												Cu et al., 2016	6H	TP5592	0
																												Cu et al., 2016	6H	TP7891	0
																												Cu et al., 2016	6H	TP9975	0
																												Cu et al., 2016	6H	TP5682	1.49
																												Cu et al., 2016	6H	TP5739	0
																												Cu et al., 2016	6H	TP6543	0
																												Cu et al., 2016	6H	TP2937	1.12
																												Cu et al., 2016	6H	TP3834	0
																												Cu et al., 2016	6H	TP9741	1.45
																												Cu et al., 2016	6H	TP3507	3.86
																												Cu et al., 2016	6H	TP1477	0.3
																												Cu et al., 2016	6H	TP8880	0
																												Cu et al., 2016	6H	TP9333	0
																												Cu et al., 2016	6H	TP128	0.75
																												Cu et al., 2016	6H	TP5660	0
																												Cu et al., 2016	6H	TP8510	0
																												Cu et al., 2016	6H	TP11440	1.87
																												Cu et al., 2016	6H	TP6611	0
																												Cu et al., 2016	6H	TP8353	0.45
																												Cu et al., 2016	6H	TP10240	1.41
																												Cu et al., 2016	6H	TP11381	0
																												Cu et al., 2016	6H	TP1964	0
																												Cu et al., 2016	6H	TP2376	0
																												Cu et al., 2016	6H	TP8145	0
																												Cu et al., 2016	6H	TP10373	3.78
																												Cu et al., 2016	6H	TP1857	0.34
																												Cu et al., 2016	6H	TP2357	0
																												Cu et al., 2016	6H	TP3505	0
																												Cu et al., 2016	6H	TP570	0
																												Cu et al., 2016	6H	TP9501	0
																												Cu et al., 2016	6H	TP9884	0
																												Cu et al., 2016	6H	TP10812	0.37
																												Cu et al., 2016	6H	TP5264	0
																												Cu et al., 2016	6H	TP5265	0
																												Cu et al., 2016	6H	TP1152	1.42
																												Cu et al., 2016	6H	TP1159	0.45
																												Cu et al., 2016	6H	TP1514	0
																												Cu et al., 2016	6H	TP9058	0
																												Cu et al., 2016	6H	TP10058	0.37
																												Cu et al., 2016	6H	TP5156	0
																												Cu et al., 2016	6H	TP7997	0
																												Cu et al., 2016	6H	TP5119	1.91
																												Cu et al., 2016	6H	TP5832	0
																												Cu et al., 2016	6H	TP860	0
																												Cu et al., 2016	6H	TP6349	0.33
																												Cu et al., 2016	6H	TP750	0
																												Cu et al., 2016	6H	TP10515	0.75
																												Cu et al., 2016	6H	TP10883	0
																												Cu et al., 2016	6H	TP3698	0
																												Cu et al., 2016	6H	TP497	0
																												Cu et al., 2016	6H	TP4068	1.89
																												Cu et al., 2016	6H	TP10444	0.72
																												Cu et al., 2016	6H	TP10691	0
																												Cu et al., 2016	6H	TP11203	0
																												Cu et al., 2016	6H	TP2250	0
																												Cu et al., 2016	6H	TP3841	0
																												Cu et al., 2016	6H	TP4118	0
																												Cu et al., 2016	6H	TP4383	0
																												Cu et al., 2016	6H	TP535	0
																												Cu et al., 2016	6H	TP7078	0
																												Cu et al., 2016	6H	TP4623	1.49
																												Cu et al., 2016	6H	TP9829	0
																												Cu et al., 2016	6H	TP10287	0.38
																												Cu et al., 2016	6H	TP6840	0
																												Cu et al., 2016	6H	TP849	0
																												Cu et al., 2016	6H	TP10479	0.36
																												Cu et al., 2016	6H	TP9478	0
																												Cu et al., 2016	6H	TP9606	0
																												Cu et al., 2016	6H	TP2015	0.18
																												Cu et al., 2016	6H	TP10129	9.65
																												Cu et al., 2016	6H	TP3304	0
																												Cu et al., 2016	6H	TP3305	0
																												Cu et al., 2016	6H	TP595	0
																												Cu et al., 2016	6H	TP7498	0
																												Cu et al., 2016	6H	TP7849	0
																												Cu et al., 2016	6H	TP9831	0
																												Cu et al., 2016	7H	bPb-5730	0
																												Cu et al., 2016	7H	TP10510	0
																												Cu et al., 2016	7H	TP11395	0
																												Cu et al., 2016	7H	TP11413	0
																												Cu et al., 2016	7H	TP1280	0
																												Cu et al., 2016	7H	TP2346	0
																												Cu et al., 2016	7H	TP3420	0
																												Cu et al., 2016	7H	TP7212	0
																												Cu et al., 2016	7H	TP7246	0
																												Cu et al., 2016	7H	TP7559	0
																												Cu et al., 2016	7H	TP8215	0
																												Cu et al., 2016	7H	bPb-1331	1.32
																												Cu et al., 2016	7H	bPb-9745	0
																												Cu et al., 2016	7H	bPb-4532	1.29
																												Cu et al., 2016	7H	bPb-4908	0
																												Cu et al., 2016	7H	bPb-7521	0
																												Cu et al., 2016	7H	TP9650	0
																												Cu et al., 2016	7H	TP11003	0.38
																												Cu et al., 2016	7H	TP11168	0
																												Cu et al., 2016	7H	TP4438	0
																												Cu et al., 2016	7H	TP8089	0
																												Cu et al., 2016	7H	TP8641	0
																												Cu et al., 2016	7H	bPb-2191	0.42
																												Cu et al., 2016	7H	TP1692	1.82
																												Cu et al., 2016	7H	TP4439	0
																												Cu et al., 2016	7H	TP10541	0.38
																												Cu et al., 2016	7H	TP5745	0
																												Cu et al., 2016	7H	TP5612	1.49
																												Cu et al., 2016	7H	TP7428	0
																												Cu et al., 2016	7H	TP10578	0.37
																												Cu et al., 2016	7H	TP10579	0
																												Cu et al., 2016	7H	bPb-4312	0.38
																												Cu et al., 2016	7H	bPb-8424	0
																												Cu et al., 2016	7H	bPb-8660	0
																												Cu et al., 2016	7H	TP2564	0
																												Cu et al., 2016	7H	TP4553	0
																												Cu et al., 2016	7H	TP494	0
																												Cu et al., 2016	7H	TP9554	0
																												Cu et al., 2016	7H	TP9598	0
																												Cu et al., 2016	7H	TP10413	0.74
																												Cu et al., 2016	7H	TP10550	0
																												Cu et al., 2016	7H	TP11491	0
																												Cu et al., 2016	7H	TP3013	0
																												Cu et al., 2016	7H	TP4003	0
																												Cu et al., 2016	7H	TP434	0
																												Cu et al., 2016	7H	TP5321	0
																												Cu et al., 2016	7H	TP8274	0
																												Cu et al., 2016	7H	TP1897	1.52
																												Cu et al., 2016	7H	bPb-1806	0.35
																												Cu et al., 2016	7H	bPb-2858	0
																												Cu et al., 2016	7H	bPb-8270	0
																												Cu et al., 2016	7H	TP10269	0
																												Cu et al., 2016	7H	TP10787	0
																												Cu et al., 2016	7H	TP1105	0
																												Cu et al., 2016	7H	TP4234	0
																												Cu et al., 2016	7H	TP4759	0
																												Cu et al., 2016	7H	TP879	0
																												Cu et al., 2016	7H	TP902	0
																												Cu et al., 2016	7H	bPb-5494	0.37
																												Cu et al., 2016	7H	TP198	0
																												Cu et al., 2016	7H	TP5549	0
																												Cu et al., 2016	7H	TP7702	0.81
																												Cu et al., 2016	7H	bPb-28890	1.26
																												Cu et al., 2016	7H	TP806	2.04
																												Cu et al., 2016	7H	bPb-4646	1.91
																												Cu et al., 2016	7H	TP10772	0.34
																												Cu et al., 2016	7H	TP3315	0
																												Cu et al., 2016	7H	TP4424	0
																												Cu et al., 2016	7H	TP10263	1.29
																												Cu et al., 2016	7H	TP1484	1.7
																												Cu et al., 2016	7H	TP4854	3.4
																												Cu et al., 2016	7H	TP8095	0
																												Cu et al., 2016	7H	TP9789	0
																												Cu et al., 2016	7H	bPb-7835	0.75
																												Cu et al., 2016	7H	TP1607	0
																												Cu et al., 2016	7H	TP1723	0
																												Cu et al., 2016	7H	TP9048	0
																												Cu et al., 2016	7H	TP6314	1.51
																												Cu et al., 2016	7H	TP10985	0.73
																												Cu et al., 2016	7H	TP372	0
																												Cu et al., 2016	7H	TP4342	0
																												Cu et al., 2016	7H	TP5411	0
																												Cu et al., 2016	7H	TP7736	0
																												Cu et al., 2016	7H	TP858	0
																												Cu et al., 2016	7H	TP10256	1.49
																												Cu et al., 2016	7H	TP1815	0
																												Cu et al., 2016	7H	TP236	0
																												Cu et al., 2016	7H	TP1136	1.12
																												Cu et al., 2016	7H	TP644	0
																												Cu et al., 2016	7H	TP1494	2.67
																												Cu et al., 2016	7H	TP11288	0.32
																												Cu et al., 2016	7H	TP8934	0
																												Cu et al., 2016	7H	TP7182	0.38
																												Cu et al., 2016	7H	TP7746	0
																												Cu et al., 2016	7H	TP7751	0
																												Cu et al., 2016	7H	TP9900	0
																												Cu et al., 2016	7H	TP1375	0.37
																												Cu et al., 2016	7H	TP3331	0
																												Cu et al., 2016	7H	TP4198	0.37
																												Cu et al., 2016	7H	TP6218	0
																												Cu et al., 2016	7H	TP1313	0.38
																												Cu et al., 2016	7H	TP1536	0
																												Cu et al., 2016	7H	TP4305	0
																												Cu et al., 2016	7H	TP748	1.5
																												Cu et al., 2016	7H	TP4549	1.11
																												Cu et al., 2016	7H	TP4821	0
																												Cu et al., 2016	7H	TP4931	0
																												Cu et al., 2016	7H	TP5690	0
																												Cu et al., 2016	7H	TP2358	0.37
																												Cu et al., 2016	7H	TP6197	0
																												Cu et al., 2016	7H	TP8799	0
																												Cu et al., 2016	7H	TP5715	1.11
																												Cu et al., 2016	7H	bPb-1544	1.88
																												Cu et al., 2016	7H	bPb-4541	0
																												Cu et al., 2016	7H	TP10773	0.38
																												Cu et al., 2016	7H	TP2486	0
																												Cu et al., 2016	7H	TP2595	0
																												Cu et al., 2016	7H	TP4938	0
																												Cu et al., 2016	7H	TP6056	0
																												Cu et al., 2016	7H	TP6845	0
																												Cu et al., 2016	7H	TP6846	0
																												Cu et al., 2016	7H	TP3690	0.74
																												Cu et al., 2016	7H	TP9409	0.42
																												Cu et al., 2016	7H	TP3441	1.38
																												Cu et al., 2016	7H	TP721	0
																												Cu et al., 2016	7H	TP7804	0
																												Cu et al., 2016	7H	bPb-1105	0.44
																												Cu et al., 2016	7H	bPb-3589	0
																												Cu et al., 2016	7H	bPb-4009	0
																												Cu et al., 2016	7H	bPb-8460	0
																												Cu et al., 2016	7H	bPb-8568	0
																												Cu et al., 2016	7H	TP10540	0
																												Cu et al., 2016	7H	TP1109	0
																												Cu et al., 2016	7H	TP239	0
																												Cu et al., 2016	7H	TP2593	0
																												Cu et al., 2016	7H	TP5310	0
																												Cu et al., 2016	7H	TP5970	0
																												Cu et al., 2016	7H	TP7878	0
																												Cu et al., 2016	7H	TP7880	0
																												Cu et al., 2016	7H	TP9907	0
																												Cu et al., 2016	7H	TP11182	3.82
																												Cu et al., 2016	7H	TP3928	0.3
																												Cu et al., 2016	7H	TP9397	0
																												Cu et al., 2016	7H	TP1694	0.38
																												Cu et al., 2016	7H	TP2061	0.37
																												Cu et al., 2016	7H	TP2085	0
																												Cu et al., 2016	7H	bPb-1952	0.75
																												Cu et al., 2016	7H	bPb-4219	0
																												Cu et al., 2016	7H	bPb-7952	0
																												Cu et al., 2016	7H	bPb-8231	0
																												Cu et al., 2016	7H	bPb-8900	0
																												Cu et al., 2016	7H	TP1485	0
																												Cu et al., 2016	7H	TP10127	1.12
																												Cu et al., 2016	7H	TP11550	0
																												Cu et al., 2016	7H	TP1825	0
																												Cu et al., 2016	7H	TP1307	1.11
																												Cu et al., 2016	7H	TP8825	1.53
																												Cu et al., 2016	7H	TP1286	0.32
																												Cu et al., 2016	7H	bPb-4621	1.52
																												Cu et al., 2016	7H	bPb-9753	0
																												Cu et al., 2016	7H	TP10097	0
																												Cu et al., 2016	7H	TP11352	0
																												Cu et al., 2016	7H	TP1167	0
																												Cu et al., 2016	7H	TP2013	0
																												Cu et al., 2016	7H	TP2482	0
																												Cu et al., 2016	7H	TP3157	0
																												Cu et al., 2016	7H	TP4649	0
																												Cu et al., 2016	7H	TP6918	0
																												Cu et al., 2016	7H	TP9363	0
																												Cu et al., 2016	7H	TP9470	0
																												Cu et al., 2016	7H	bPb-1039	0.37
																												Cu et al., 2016	7H	bPb-3795	0
																												Cu et al., 2016	7H	bPb-4692	0
																												Cu et al., 2016	7H	bPb-8117	0
																												Cu et al., 2016	7H	TP7032	0
																												Cu et al., 2016	7H	TP7916	0
																												Cu et al., 2016	7H	bPb-1050	0.38
																												Cu et al., 2016	7H	bPb-2920	0
																												Cu et al., 2016	7H	bPb-4967	0
																												Cu et al., 2016	7H	TP2241	0
																												Cu et al., 2016	7H	TP4749	0
																												Cu et al., 2016	7H	TP1252	0.37
																												Cu et al., 2016	7H	TP6139	0
																												Cu et al., 2016	7H	TP8610	0
																												Cu et al., 2016	7H	TP9747	0
																												Cu et al., 2016	7H	TP9848	0
																												Cu et al., 2016	7H	TP9450	0.74
																												Cu et al., 2016	7H	TP2167	0.76
																												Cu et al., 2016	7H	TP2834	0.37
																												Cu et al., 2016	7H	TP367	0
																												Cu et al., 2016	7H	TP4261	0
																												Cu et al., 2016	7H	TP6163	0
																												Cu et al., 2016	7H	TP7460	0
																												Cu et al., 2016	7H	TP986	0
																												Cu et al., 2016	7H	bPb-2927	0.37
																												Cu et al., 2016	7H	bPb-5562	0
																												Cu et al., 2016	7H	TP396	0
																												Cu et al., 2016	7H	TP6899	0
																												Cu et al., 2016	7H	TP8505	0
																												Cu et al., 2016	7H	TP8883	0
																												Cu et al., 2016	7H	bPb-1946	0.37
																												Cu et al., 2016	7H	bPb-2914	0
																												Cu et al., 2016	7H	bPb-5458	0
																												Cu et al., 2016	7H	TP5769	0
																												Cu et al., 2016	7H	TP6636	0
																												Cu et al., 2016	7H	TP888	0
																												Cu et al., 2016	7H	TP935	0
																												Cu et al., 2016	7H	bPb-6236	0.37
																												Cu et al., 2016	7H	bPb-6613	0
																												Cu et al., 2016	7H	TP2180	0
																												Cu et al., 2016	7H	TP811	0
																												Cu et al., 2016	7H	TP10310	0.38
																												Cu et al., 2016	7H	TP11430	0
																												Cu et al., 2016	7H	TP11599	0
																												Cu et al., 2016	7H	TP285	0
																												Cu et al., 2016	7H	TP3487	0
																												Cu et al., 2016	7H	TP7017	0
																												Cu et al., 2016	7H	TP10486	1.12
																												Cu et al., 2016	7H	TP3506	0
																												Cu et al., 2016	7H	TP9717	0
																												Cu et al., 2016	7H	TP2637	0.36
																												Cu et al., 2016	7H	TP787	0.76
																												Cu et al., 2016	7H	TP8538	0
																												Cu et al., 2016	7H	bPb-2908	0.37
																												Cu et al., 2016	7H	TP1690	0
																												Cu et al., 2016	7H	TP2060	0
																												Cu et al., 2016	7H	TP7304	0
																												Cu et al., 2016	7H	TP4976	1.12
																												Cu et al., 2016	7H	TP5280	0
																												Cu et al., 2016	7H	TP3252	0.37
																												Cu et al., 2016	7H	TP5949	0.38
																												Cu et al., 2016	7H	TP7103	0
																												Cu et al., 2016	7H	bPb-1748	0.37
																												Cu et al., 2016	7H	bPb-5599	0
																												Cu et al., 2016	7H	bPb-8956	0
																												Cu et al., 2016	7H	bPb-9479	0
																												Cu et al., 2016	7H	bPb-9971	0
																												Cu et al., 2016	7H	TP3755	0
																												Cu et al., 2016	7H	bPb-1454	0.37
																												Cu et al., 2016	7H	bPb-3333	0
																												Cu et al., 2016	7H	bPb-7437	0
																												Cu et al., 2016	7H	bPb-7603	0
																												Cu et al., 2016	7H	TP10760	0
																												Cu et al., 2016	7H	TP11250	0
																												Cu et al., 2016	7H	TP11357	0
																												Cu et al., 2016	7H	TP1683	0
																												Cu et al., 2016	7H	TP1788	0
																												Cu et al., 2016	7H	TP1979	0
																												Cu et al., 2016	7H	TP2159	0
																												Cu et al., 2016	7H	TP2468	0
																												Cu et al., 2016	7H	TP2826	0
																												Cu et al., 2016	7H	TP3521	0
																												Cu et al., 2016	7H	TP3711	0
																												Cu et al., 2016	7H	TP4097	0
																												Cu et al., 2016	7H	TP4313	0
																												Cu et al., 2016	7H	TP4782	0
																												Cu et al., 2016	7H	TP537	0
																												Cu et al., 2016	7H	TP5538	0
																												Cu et al., 2016	7H	TP5767	0
																												Cu et al., 2016	7H	TP5854	0
																												Cu et al., 2016	7H	TP6347	0
																												Cu et al., 2016	7H	TP6360	0
																												Cu et al., 2016	7H	TP7193	0
																												Cu et al., 2016	7H	TP7250	0
																												Cu et al., 2016	7H	TP8118	0
																												Cu et al., 2016	7H	TP8248	0
																												Cu et al., 2016	7H	TP9936	0
																												Cu et al., 2016	7H	TP256	0.38
																												Cu et al., 2016	7H	TP7805	0
																												Cu et al., 2016	7H	TP7952	0
																												Cu et al., 2016	7H	TP9442	0
																												Cu et al., 2016	7H	TP10552	0.37
																												Cu et al., 2016	7H	TP2748	0
																												Cu et al., 2016	7H	TP277	0
																												Cu et al., 2016	7H	TP2913	0
																												Cu et al., 2016	7H	TP3262	0
																												Cu et al., 2016	7H	TP4498	0
																												Cu et al., 2016	7H	bPb-2097	0.37
																												Cu et al., 2016	7H	TP10431	0
																												Cu et al., 2016	7H	TP10974	0
																												Cu et al., 2016	7H	TP2069	0
																												Cu et al., 2016	7H	TP2227	0
																												Cu et al., 2016	7H	TP2273	0
																												Cu et al., 2016	7H	TP492	0
																												Cu et al., 2016	7H	TP6469	0
																												Cu et al., 2016	7H	TP6801	0.37
																												Cu et al., 2016	7H	TP373	0.37
																												Cu et al., 2016	7H	TP1819	0.38
																												Cu et al., 2016	7H	TP11014	0.75
																												Cu et al., 2016	7H	TP11571	0
																												Cu et al., 2016	7H	TP1747	0
																												Cu et al., 2016	7H	TP4948	0
																												Cu et al., 2016	7H	TP5072	0
																												Cu et al., 2016	7H	TP5247	0
																												Cu et al., 2016	7H	TP5317	0
																												Cu et al., 2016	7H	TP60	0
																												Cu et al., 2016	7H	TP7122	0
																												Cu et al., 2016	7H	TP3552	0.37
																												Cu et al., 2016	7H	bPb-0947	0.37
																												Cu et al., 2016	7H	TP11082	0
																												Cu et al., 2016	7H	TP1236	0.38
																												Cu et al., 2016	7H	TP1642	0
																												Cu et al., 2016	7H	TP2846	0
																												Cu et al., 2016	7H	TP3669	0
																												Cu et al., 2016	7H	TP5692	0
																												Cu et al., 2016	7H	TP7072	0
																												Cu et al., 2016	7H	TP7727	0
																												Cu et al., 2016	7H	TP7764	0
																												Cu et al., 2016	7H	TP9589	0
																												Cu et al., 2016	7H	TP3085	1.12
																												Cu et al., 2016	7H	TP6260	0
																												Cu et al., 2016	7H	TP8611	0
																												Cu et al., 2016	7H	TP2362	0.37
																												Cu et al., 2016	7H	TP8740	0
																												Cu et al., 2016	7H	bPb-0741	0.38
																												Cu et al., 2016	7H	bPb-3330	0
																												Cu et al., 2016	7H	bPb-33871	0
																												Cu et al., 2016	7H	bPb-7875	0
																												Cu et al., 2016	7H	bPb-8020	0
																												Cu et al., 2016	7H	TP10654	0
																												Cu et al., 2016	7H	TP3001	0
																												Cu et al., 2016	7H	TP3890	0
																												Cu et al., 2016	7H	TP5578	0
																												Cu et al., 2016	7H	TP5891	0
																												Cu et al., 2016	7H	TP6958	0.37
																												Cu et al., 2016	7H	TP10899	0.37
																												Cu et al., 2016	7H	TP2790	0
																												Cu et al., 2016	7H	TP8790	0
																												Cu et al., 2016	7H	TP11077	1.5
																												Cu et al., 2016	7H	TP11608	0
																												Cu et al., 2016	7H	TP446	0
																												Cu et al., 2016	7H	TP5029	0.36
																												Cu et al., 2016	7H	TP7945	0.76
																												Cu et al., 2016	7H	TP10930	0.37
																												Cu et al., 2016	7H	TP11060	0
																												Cu et al., 2016	7H	TP11500	0
																												Cu et al., 2016	7H	TP2445	0
																												Cu et al., 2016	7H	TP3151	0
																												Cu et al., 2016	7H	TP3956	0
																												Cu et al., 2016	7H	TP4163	0
																												Cu et al., 2016	7H	TP8944	0
																												Cu et al., 2016	7H	TP682	1.87
																												Cu et al., 2016	7H	TP8936	0
																												Cu et al., 2016	7H	TP970	0
																												Cu et al., 2016	7H	TP567	1.12
																												Cu et al., 2016	7H	TP568	0
																												Cu et al., 2016	7H	TP8533	0
																												Cu et al., 2016	7H	TP1654	0.37
																												Cu et al., 2016	7H	TP3148	0
																												Cu et al., 2016	7H	TP832	0
																												Cu et al., 2016	7H	TP758	1.14
																												Cu et al., 2016	7H	TP516	0.35
																												Cu et al., 2016	7H	bPb-1591	0.75
																												Cu et al., 2016	7H	bPb-3703	0
																												Cu et al., 2016	7H	bPb-4441	0
																												Cu et al., 2016	7H	bPb-7517	0
																												Cu et al., 2016	7H	bPb-7583	0
																												Cu et al., 2016	7H	bPb-8720	0
																												Cu et al., 2016	7H	TP454	0
																												Cu et al., 2016	7H	TP5789	0
																												Cu et al., 2016	7H	TP9784	4.58
																												Cu et al., 2016	7H	TP10435	0.29
																												Cu et al., 2016	7H	TP753	0
																												Cu et al., 2016	7H	bPb-5296	0.37
																												Cu et al., 2016	7H	bPb-7399	0
																												Cu et al., 2016	7H	TP11399	0
																												Cu et al., 2016	7H	TP11583	0
																												Cu et al., 2016	7H	TP1737	0
																												Cu et al., 2016	7H	TP5370	0.37
																												Cu et al., 2016	7H	TP1348	0.36
																												Cu et al., 2016	7H	TP1890	1.14
																												Cu et al., 2016	7H	TP3547	0
																												Cu et al., 2016	7H	TP813	0
																												Cu et al., 2016	7H	TP10885	0.37
																												Cu et al., 2016	7H	TP1279	0.38
																												Cu et al., 2016	7H	TP808	0.35
																												Cu et al., 2016	7H	TP1667	1.14
																												Cu et al., 2016	7H	bPb-8113	0.74
																												Cu et al., 2016	7H	TP10352	0
																												Cu et al., 2016	7H	TP1336	0
																												Cu et al., 2016	7H	TP1290	0.38
																												Cu et al., 2016	7H	TP1810	0
																												Cu et al., 2016	7H	TP10268	0.37
																												Cu et al., 2016	7H	TP8741	0
																												Cu et al., 2016	7H	TP10771	0.37
																												Cu et al., 2016	7H	TP1181	0
																												Cu et al., 2016	7H	TP1397	0
																												Cu et al., 2016	7H	TP1596	0
																												Cu et al., 2016	7H	TP1900	0
																												Cu et al., 2016	7H	TP293	0
																												Cu et al., 2016	7H	TP9688	0
																												Cu et al., 2016	7H	TP5390	1.15
																												Cu et al., 2016	7H	TP9952	0.32
																												Cu et al., 2016	7H	bPb-0202	2.28
																												Cu et al., 2016	7H	bPb-4191	0
																												Cu et al., 2016	7H	bPb-7181	0
																												Cu et al., 2016	7H	bPb-8658	0
																												Cu et al., 2016	7H	bPb-9329	0
																												Cu et al., 2016	7H	bPb-9662	0
																												Cu et al., 2016	7H	TP5516	0
																												Cu et al., 2016	7H	TP7969	0
																												Cu et al., 2016	7H	TP15	0.37
																												Cu et al., 2016	7H	TP3147	0
																												Cu et al., 2016	7H	TP661	0
																												Cu et al., 2016	7H	TP9279	0
																												Cu et al., 2016	7H	TP5486	0.38
																												Cu et al., 2016	7H	TP10476	0.37
																												Cu et al., 2016	7H	TP11385	0
																												Cu et al., 2016	7H	TP4210	0
																												Cu et al., 2016	7H	TP820	0
																												Cu et al., 2016	7H	TP1040	1.12
																												Cu et al., 2016	7H	TP11254	0
																												Cu et al., 2016	7H	TP14	0
																												Cu et al., 2016	7H	TP6781	0
																												Cu et al., 2016	7H	TP74	0
																												Cu et al., 2016	7H	TP8150	0
																												Cu et al., 2016	7H	bPb-5260	0.37
																												Cu et al., 2016	7H	TP10343	0
																												Cu et al., 2016	7H	TP8886	1.14
																												Cu et al., 2016	7H	TP4398	0.36
																												Cu et al., 2016	7H	TP5974	0
																												Cu et al., 2016	7H	bPb-0027	1.86
																												Cu et al., 2016	7H	bPb-4743	0
																												Cu et al., 2016	7H	bPb-6214	0
																												Cu et al., 2016	7H	TP10856	0
																												Cu et al., 2016	7H	TP11139	0
																												Cu et al., 2016	7H	TP5118	0
																												Cu et al., 2016	7H	TP6318	0
																												Cu et al., 2016	7H	bPb-3055	0.38
																												Cu et al., 2016	7H	bPb-9908	0
																												Cu et al., 2016	7H	TP1111	0
																												Cu et al., 2016	7H	TP1697	0
																												Cu et al., 2016	7H	TP2487	0
																												Cu et al., 2016	7H	TP2800	0
																												Cu et al., 2016	7H	TP333	0
																												Cu et al., 2016	7H	TP404	0
																												Cu et al., 2016	7H	TP4260	0
																												Cu et al., 2016	7H	TP5971	0
																												Cu et al., 2016	7H	TP6586	0
																												Cu et al., 2016	7H	TP1492	0.34
																												Cu et al., 2016	7H	TP11110	1.9
																												Cu et al., 2016	7H	TP1175	0
																												Cu et al., 2016	7H	TP2927	0
																												Cu et al., 2016	7H	TP8754	0
																												Cu et al., 2016	7H	TP9573	0
																												Cu et al., 2016	7H	TP9809	0
																												Cu et al., 2016	7H	TP1053	0.35
																												Cu et al., 2016	7H	bPb-2855	1.14
																												Cu et al., 2016	7H	TP2373	0
																												Cu et al., 2016	7H	TP6701	0
																												Cu et al., 2016	7H	TP10630	0.37
																												Cu et al., 2016	7H	TP10719	0
																												Cu et al., 2016	7H	TP3124	0
																												Cu et al., 2016	7H	TP11270	0.38
																												Cu et al., 2016	7H	TP6674	0
																												Cu et al., 2016	7H	TP9192	0
																												Cu et al., 2016	7H	TP2642	1.48
																												Cu et al., 2016	7H	TP5052	0
																												Cu et al., 2016	7H	TP53	0.76
																												Cu et al., 2016	7H	TP10591	0.37
																												Cu et al., 2016	7H	TP2438	0
																												Cu et al., 2016	7H	TP4776	0
																												Cu et al., 2016	7H	TP5601	0
																												Cu et al., 2016	7H	TP6343	0
																												Cu et al., 2016	7H	TP9327	0
																												Cu et al., 2016	7H	TP10212	0.37
																												Cu et al., 2016	7H	TP10687	0
																												Cu et al., 2016	7H	TP8689	0
																												Cu et al., 2016	7H	TP2080	0.75
																												Cu et al., 2016	7H	TP2476	0
																												Cu et al., 2016	7H	TP7303	0
																												Cu et al., 2016	7H	TP933	0
																												Cu et al., 2016	7H	TP6121	0.36
																												Cu et al., 2016	7H	TP8677	1.15
																												Cu et al., 2016	7H	bPb-1669	0.36
																												Cu et al., 2016	7H	bPb-8539	0
																												Cu et al., 2016	7H	TP10077	0
																												Cu et al., 2016	7H	TP10472	17.4
																												Cu et al., 2016	7H	TP7586	0.84
																												Cu et al., 2016	7H	TP10893	22.09
																												Cu et al., 2016	7H	bPb-2854	0.27
																												Cu et al., 2016	7H	bPb-4552	0
																												Cu et al., 2016	7H	bPb-6109	0
																												Cu et al., 2016	7H	bPb-8103	0
																												Cu et al., 2016	7H	TP10205	0
																												Cu et al., 2016	7H	TP174	0
																												Cu et al., 2016	7H	TP460	0
																												Cu et al., 2016	7H	TP6180	0
																												Cu et al., 2016	7H	TP2689	0.37
																												Cu et al., 2016	7H	TP4354	0
																												Cu et al., 2016	7H	TP501	0
																												Cu et al., 2016	7H	TP10055	0.75
																												Cu et al., 2016	7H	TP6661	0
																												Cu et al., 2016	7H	TP9532	0
																												Cu et al., 2016	7H	TP7258	5.57
																												Cu et al., 2016	7H	TP855	0
																												Cu et al., 2016	7H	bPb-1737	0.42
																												Cu et al., 2016	7H	TP10458	0
																												Cu et al., 2016	7H	TP1572	0
																												Cu et al., 2016	7H	TP3595	0
																												Cu et al., 2016	7H	TP3053	0.38
																												Cu et al., 2016	7H	TP8091	0
																												Cu et al., 2016	7H	TP9640	0
																												Cu et al., 2016	7H	bPb-0427	0.37
																												Cu et al., 2016	7H	bPb-0995	0
																												Cu et al., 2016	7H	bPb-2620	0
																												Cu et al., 2016	7H	bPb-9704	0
																												Cu et al., 2016	7H	TP3022	0
																												Cu et al., 2016	7H	TP5293	0
																												Cu et al., 2016	7H	TP907	0.38
																												Cu et al., 2016	7H	bPb-0375	0.37
																												Cu et al., 2016	7H	bPb-6476	0
																												Cu et al., 2016	7H	TP11146	0
																												Cu et al., 2016	7H	TP3375	0
																												Cu et al., 2016	7H	TP11095	0.75
																												Cu et al., 2016	7H	bPb-6867	0.37
																												Cu et al., 2016	7H	TP10477	0
																												Cu et al., 2016	7H	bPb-1576	0.37
																												Cu et al., 2016	7H	bPb-8037	0
																												Cu et al., 2016	7H	TP10594	0
																												Cu et al., 2016	7H	TP11300	0
																												Cu et al., 2016	7H	TP11489	0
																												Cu et al., 2016	7H	TP1649	0
																												Cu et al., 2016	7H	TP1854	0
																												Cu et al., 2016	7H	TP2033	0
																												Cu et al., 2016	7H	TP6718	0
																												Cu et al., 2016	7H	TP8528	0
																												Cu et al., 2016	7H	TP873	0
																												Cu et al., 2016	7H	bPb-3111	1.59
																												Cu et al., 2016	7H	bPb-4355	0
Reference
Cu, S. T., March T. J., Stewart S., Degner S., Coventry S., Box A., et al. (2016). Genetic analysis of grain and malt quality in an elite barley population. Mol Breeding. 36, 129. doi: 10.1007/s11032-016-0554-z
Emebiri, L. C., Moody D. B., Panozzo J. F., Chalmers K. J., Kretschmer J. M., Ablett G. A. (2003). Identification of QTLs associated with variations in grain protein concentration in two-row barley. Aust J Agr Res. 54, 1211-1221. doi: 10.1071/AR03006
Emebiri, L. C., Moody D. B., Panozzo J. F., Read B. J. (2004). Mapping of QTL for malting quality attributes in barley based on a cross of parents with low grain protein concentration. Field Crop Res. 87, 195-205. doi: 10.1016/j.fcr.2003.11.002
Li, J. Z., Båga M., Rossnagel B. G., Legge W. G., Chibbar R. N. (2008). Identification of quantitative trait loci for β-glucan concentration in barley grain. J Cereal Sci. 48, 647-655. doi: 10.1016/j.jcs.2008.02.004
Marquez-Cedillo, L. A., Hayes P. M., Jones B. L., Kleinhofs A., Legge W. G., Rossnagel B. G., et al. (2000). QTL analysis of malting quality in barley based on the doubled-haploid progeny of two elite North American varieties representing different germplasm groups. Theor Appl Genet. 101, 173-184. doi: 10.1007/s001220051466
Molina-Cano, J. L., Moralejo M., Elía M., Muñoz P., Russell J. R., Pérez-Vendrell A. M., et al. (2007). QTL analysis of a cross between European and North American malting barleys reveals a putative candidate gene for β-glucan content on chromosome 1H. Mol Breeding. 19, 275-284. doi: 10.1007/s11032-006-9075-5
Von Korff, M., Wang H. J., Léon J., Pillen K. (2008). AB-QTL analysis in spring barley: III. Identification of exotic alleles for the improvement of malting quality in spring barley (H. vulgare ssp. spontaneum). Mol Breeding. 21, 81-93. doi: 10.1007/s11032-007-9110-1
Wang, J. M., Yang J. M., Hua W., Wu X. J., Zhu J. H., Shang Y., et al. (2018). QTL mapping reveals the relationship between pasting properties and malt extract in barley. Int J Mol Sci. 19, 3559. doi: 10.3390/ijms19113559
Zhou, G. F., Panozzo J., Zhang X. Q., Cakir M., Harasymow S., Li C. D. (2016). QTL mapping reveals genetic architectures of malting quality between Australian and Canadian malting barley (Hordeum vulgare L.). Mol Breeding. 36, 70. doi: 10.1007/s11032-016-0492-9
Zhou, T. S., Takashi I., Ryouichi K., Naohiko H., Makoto K., Takehiro H., et al. (2012). Malting quality quantitative trait loci on a high-density map of Mikamo golden × Harrington cross in barley (Hordeum vulgare L.). Mol Breeding. 30, 103-112. doi: 10.1007/s11032-011-9602-x

## Sheet: Table S5
Table S5. Initial QTL file format for QTL meta-analysis
mapname	name	Chromosome	trait	lodscore	r2	SIM	position	from	to
Barleymap	QTL-1	2H	soluble/total protein	3	32	N	90.35	85.864	97.6
Barleymap	QTL-2	4H	soluble/total protein	3	32	N	26.55	22.05	31.66
Barleymap	QTL-3	5H	soluble/total protein	3	32	N	188.78	179.95	190.38
Barleymap	QTL-4	2H	grain protein	3	38	N	90.35	85.864	97.6
Barleymap	QTL-5	4H	grain protein	3	38	N	26.11	22.05	31.66
Barleymap	QTL-6	4H	α-amylase activity	3	26	N	26.11	22.05	31.66
Barleymap	QTL-7	5H	α-amylase activity	3	26	N	188.78	179.95	190.38
Barleymap	QTL-8	7H	Diastatic power	3	30	N	69.76	61.425	76.415
Barleymap	QTL-9	2H	Diastatic power	3	30	N	92.11	85.864	97.6
Barleymap	QTL-10	2H	Malt extract	3	15	N	19.21	19.21	19.35
Barleymap	QTL-11	1H	Malt extract	3	15	N	99.71	90.35	101.69
Barleymap	QTL-12	1H	Malt extract	3	15	N	15.72	11.63	17.04
Barleymap	QTL-13	7H	grain protein	3	40	N	69.17	61.425	76.415
Barleymap	QTL-14	2H	grain protein	3	40	N	35.88	31.04	37.78
Barleymap	QTL-15	5H	grain protein	3	40	N	82.66	80.15	85.24
Barleymap	QTL-16	1H	soluble/total protein	3	37	N	67.9	62.32	74.3
Barleymap	QTL-26	2H	grain protein concentration	3.2	4.8	N	32.42	30.89	38.07
Barleymap	QTL-27	5H	grain protein concentration	8	20.5	N	63.72	63.43	63.87
Barleymap	QTL-28	2H	grain protein concentration	3.4	9	N	90.49	81.9	94.08
Barleymap	QTL-29	4H	grain protein concentration	3.5	6.5	N	81.15	79.32	81.15
Barleymap	QTL-30	5H	grain protein concentration	4.8	5.8	N	66.56	66.31	66.86
Barleymap	QTL-31	7H	grain protein concentration	3.6	10.4	N	29.4	23.26	44.43
Barleymap	QTL-32	7H	grain protein concentration	3.2	7.8	N	77.98	76.42	84.57
Barleymap	QTL-33	5H	α-amylase activity	22	71	N	187.11	185.79	187.613
Barleymap	QTL-82	1H	Friability	4.76	19.17	N	49.18	49.18	49.18
Barleymap	QTL-84	7H	Friability	3.64	20.27	N	87.9	76.56	87.9
Barleymap	QTL-85	1H	β-glucan content	3.64	15.2	N	125.07	123.89	125.37
Barleymap	QTL-86	5H	β-glucan content	3.17	13.3	N	65.55	63.74	66.78
Barleymap	QTL-87	2H	grain protein percentage	3	6.6	N	75.05	68.75	90.49
Barleymap	QTL-89	1H	Hot water extract	4	11.9	N	49.18	47.07	49.18
Barleymap	QTL-91	1H	Hot water extract	6	16.9	N	49.18	44.5	62.3
Barleymap	QTL-92	3H	Hot water extract	6	11.8	N	106.51	75.55	111.4
Barleymap	QTL-93	4H	Hot water extract	4	7.6	N	107.68	102.55	118.49
Barleymap	QTL-94	1H	diastatic power	14	26	N	49.18	47.07	49.18
Barleymap	QTL-95	1H	alpha-amylase activity	8	24.4	N	49.18	47.07	49.18
Barleymap	QTL-97	1H	alpha-amylase activity	5	13.4	N	49.18	44.5	62.3
Barleymap	QTL-98	3H	diastatic power	3	10.1	N	106.51	75.55	111.4
Barleymap	QTL-99	3H	alpha-amylase activity	4	13.4	N	106.51	75.55	111.4
Barleymap	QTL-100	1H	free α-amino acid	15	39	N	49.18	47.07	49.18
Barleymap	QTL-101	1H	free α-amino acid	5	64	N	49.18	49.18	53.02
Barleymap	QTL-102	1H	free α-amino acid	3	3.9	N	49.18	44.5	62.3
Barleymap	QTL-103	2H	free α-amino acid	10	11.5	N	70.65	70.65	72.71
Barleymap	QTL-104	2H	free α-amino acid	6	5.3	N	141.05	139.41	145.45
Barleymap	QTL-105	3H	free α-amino acid	9	7.8	N	106.51	75.55	111.4
Barleymap	QTL-106	4H	free α-amino acid	3	5.6	N	62.14	54.2	62.14
Barleymap	QTL-107	1H	wort β-glucan	11	36	N	49.18	47.07	49.18
Barleymap	QTL-108	1H	wort viscosity	6	11.6	N	49.18	47.07	49.18
Barleymap	QTL-109	1H	wort β-glucan	3	4.1	N	49.18	44.5	62.3
Barleymap	QTL-110	1H	wort viscosity	8	30.9	N	49.18	44.5	62.3
Barleymap	QTL-111	2H	wort β-glucan	6	16.7	N	70.65	70.65	72.71
Barleymap	QTL-112	2H	wort viscosity	9	17.5	N	70.65	70.65	72.71
Barleymap	QTL-113	3H	wort viscosity	8	18.7	N	106.51	75.55	111.4
Barleymap	QTL-114	1H	β-glucanase activity	15	33.8	N	49.18	49.18	53.02
Barleymap	QTL-115	2H	β-glucan concentration	5.5	8.5	N	35.23	30.16	36.08
Barleymap	QTL-116	3H	β-glucan concentration	9	16.7	N	19.84	16.19	20.45
Barleymap	QTL-117	3H	β-glucan concentration	5.4	8.3	N	63.05	62.31	63.79
Barleymap	QTL-118	7H	β-glucan concentration	10.3	19.3	N	76.42	72.11	76.42
Barleymap	QTL-119	7H	β-glucan concentration	17.7	39.1	N	75.34	73.86	76.42
Barleymap	QTL-120	7H	β-glucan concentration	7.1	28.2	N	76.42	69.96	79
Barleymap	QTL-121	7H	β-glucan concentration	7.1	12.7	N	118.59	101.41	131.48
Barleymap	QTL-122	1H	α-amylase activity	3	2.2	N	24.72	21.34	26.17
Barleymap	QTL-123	2H	α-amylase activity	3	3.2	N	88.7	75.92	121.06
Barleymap	QTL-124	4H	α-amylase activity	3	2.6	N	31.66	31.66	54.91
Barleymap	QTL-125	4H	α-amylase activity	3	12.6	N	133.6	121.26	133.6
Barleymap	QTL-126	5H	α-amylase activity	3	2.3	N	52.66	52.66	52.73
Barleymap	QTL-127	5H	α-amylase activity	3	12.3	N	65.55	63.74	85.98
Barleymap	QTL-128	6H	α-amylase activity	3	5	N	60.95	60.88	64.56
Barleymap	QTL-129	4H	fermentability of wort	3	2.2	N	31.66	31.66	54.91
Barleymap	QTL-130	4H	fermentability of wort	3	2	N	116.61	96.93	127.94
Barleymap	QTL-131	4H	fermentability of wort	3	2.9	N	60.88	58.95	60.95
Barleymap	QTL-132	1H	Fine-grind extract	3	2.8	N	26.17	24.72	29.85
Barleymap	QTL-133	1H	Fine-grind extract	3	10.7	N	48.25	48.25	49.18
Barleymap	QTL-134	3H	Fine-grind extract	3	2.6	N	83.4	76.5	116.06
Barleymap	QTL-135	7H	Fine-grind extract	3	1.5	N	31.94	26.21	61.72
Barleymap	QTL-136	1H	friability of malt	3	16	N	48.25	48.25	49.18
Barleymap	QTL-137	1H	friability of malt	3	2.6	N	61.3	53.22	128.78
Barleymap	QTL-138	2H	friability of malt	3	2.4	N	75.92	68.51	88.7
Barleymap	QTL-139	3H	friability of malt	3	1.9	N	83.4	76.5	116.06
Barleymap	QTL-140	4H	friability of malt	3	3.1	N	60.86	54.2	72.65
Barleymap	QTL-141	5H	friability of malt	3	4.2	N	65.55	63.74	85.98
Barleymap	QTL-142	6H	friability of malt	3	3.9	N	64.56	60.95	89.84
Barleymap	QTL-143	7H	friability of malt	3	2.3	N	26.21	12.6	31.94
Barleymap	QTL-144	7H	friability of malt	3	1.4	N	76.42	47.21	76.42
Barleymap	QTL-145	7H	friability of malt	3	3	N	128.74	81.56	135
Barleymap	QTL-146	1H	Protein content	3	2.2	N	24.72	21.34	26.17
Barleymap	QTL-147	1H	Protein content	3	7.9	N	49.18	48.25	49.18
Barleymap	QTL-148	1H	Protein content	3	3.5	N	129.7	128.78	132.36
Barleymap	QTL-149	2H	Protein content	3	3.3	N	70.65	49.81	70.65
Barleymap	QTL-150	4H	Protein content	3	5.5	N	54.91	31.66	54.91
Barleymap	QTL-151	4H	Protein content	3	2.5	N	60.86	54.2	72.65
Barleymap	QTL-152	4H	Protein content	3	4.6	N	96.68	96.68	96.98
Barleymap	QTL-153	4H	Protein content	3	2.9	N	133.6	121.26	133.6
Barleymap	QTL-154	6H	Protein content	3	4.1	N	40.38	3.92	58.95
Barleymap	QTL-155	6H	Protein content	3	2.8	N	58.95	40.38	60.88
Barleymap	QTL-156	1H	viscosity of wort	3	19.1	N	49.18	48.25	49.18
Barleymap	QTL-157	1H	viscosity of wort	3	2.2	N	61.3	53.22	128.78
Barleymap	QTL-158	2H	viscosity of wort	3	2.7	N	41.98	30.93	49.81
Barleymap	QTL-159	2H	viscosity of wort	3	3.2	N	70.65	68.51	70.65
Barleymap	QTL-160	3H	viscosity of wort	3	2.9	N	24.5	19.21	61.57
Barleymap	QTL-161	3H	viscosity of wort	3	2	N	83.4	76.5	116.06
Barleymap	QTL-162	5H	viscosity of wort	3	7.4	N	65.55	63.74	85.98
Barleymap	QTL-163	6H	viscosity of wort	3	2.6	N	64.56	60.95	89.84
Barleymap	QTL-164	1H	Hartong 45℃	3	6.5	N	48.25	48.25	49.18
Barleymap	QTL-165	2H	Hartong 45℃	3	2.5	N	123.98	123.98	129.18
Barleymap	QTL-166	5H	Hartong 45℃	3	2.1	N	52.66	52.66	63.74
Barleymap	QTL-167	5H	Hartong 45℃	3	6.9	N	65.55	63.74	85.98
Barleymap	QTL-168	7H	Hartong 45℃	3	2.5	N	76.42	76.42	87.9
Barleymap	QTL-169	3H	β-amylase activity	4.01	12.81	N	117.89	116.99	119.9
Barleymap	QTL-171	5H	Limit dextrinase activity	5.89	19.4	N	186.89	185.79	187.61
Barleymap	QTL-172	3H	albumin	3.78	8.08	N	43.67	42.77	45.9
Barleymap	QTL-174	3H	hordein	4.71	30.25	N	18.11	1.21	46.1
Barleymap	QTL-175	5H	glutelin	5.49	11.21	N	145.79	145.79	146.07
Barleymap	QTL-176	7H	glutelin	5.04	9.76	N	76.42	76.42	76.42
Barleymap	QTL-177	3H	total protein	3.28	11.51	N	43.89	42.77	45.9
Barleymap	QTL-178	1H	grain protein content	5.73	29.1	N	84.12	79.3	92.97
Barleymap	QTL-179	1H	Grain β-glucans	6.63	27.9	N	49.18	28.42	61.3
Barleymap	QTL-180	1H	Grain β-glucans	4.48	16.9	N	79.3	61.3	84.12
Barleymap	QTL-181	1H	Friability	28.77	65.1	N	49.18	28.42	61.3
Barleymap	QTL-183	1H	Acrospire growth	6.6	31.1	N	28.42	22.32	49.18
Barleymap	QTL-184	1H	Wort viscosity	10.75	39.5	N	49.18	28.42	61.3
Barleymap	QTL-185	1H	hot water extract	12.84	21.1	N	49.18	28.42	61.3
Barleymap	QTL-186	1H	hot water extract	5.33	6.7	N	79.3	61.3	84.12
Barleymap	QTL-188	1H	Quality score	7.28	13.8	N	49.18	28.42	61.3
Barleymap	QTL-189	1H	Quality score	18.35	34.1	N	61.3	49.18	79.3
Barleymap	QTL-190	2H	diastatic power	7.51	29.6	N	70.65	70.65	70.65
Barleymap	QTL-191	2H	grain protein	4.14	15	N	70.65	70.65	70.65
Barleymap	QTL-192	2H	malt protein	4.39	19.4	N	70.65	70.65	70.65
Barleymap	QTL-193	3H	malt extract	3.18	16.3	N	88.12	75.55	95.14
Barleymap	QTL-194	5H	malt extract	3.34	24.1	N	166.82	145.37	190.52
Barleymap	QTL-195	5H	α-amylase activity	25.83	59.3	N	166.82	145.37	190.52
Barleymap	QTL-196	5H	wort β-glucan content	3.93	18.3	N	166.82	145.37	190.52
Barleymap	QTL-197	5H	free amino nitrogen	25.92	61.9	N	166.82	145.37	190.52
Barleymap	QTL-198	5H	wort protein	20.3	54.7	N	166.82	145.37	190.52
Barleymap	QTL-199	5H	soluble/total protein ratio	12.97	36.9	N	166.82	145.37	190.52
Barleymap	QTL-200	5H	turbidity	4.79	13.6	N	166.82	145.37	190.52
Barleymap	QTL-201	2H	malt extract	5.77	20.6	N	129.87	126.17	133.02
Barleymap	QTL-202	2H	wort β-glucan content	3.72	8.9	N	129.87	126.17	133.02
Barleymap	QTL-203	5H	soluble/total protein ratio	3.1	8.3	N	129.87	126.17	133.02
Barleymap	QTL-204	3H	free amino nitrogen	4.02	5.7	N	88.36	75.55	95.14
Barleymap	QTL-205	5H	malt protein	5.66	19.1	N	166.82	145.37	190.52
Barleymap	QTL-206	2H	grain protein	21.2	62.3	N	85.86	74.16	85.86
Barleymap	QTL-207	3H	grain protein	4.1	17.2	N	95.7	87.3	96.12
Barleymap	QTL-208	5H	grain protein	3.96	16.7	N	10.92	0.9	10.92
Barleymap	QTL-209	7H	grain protein	5.96	23.4	N	101.55	94.1	101.55
Barleymap	QTL-212	4H	soluble nitrogen content	3.04	13.4	N	60.12	56.25	60.12
Barleymap	QTL-214	2H	Kolbach Index	6	24.1	N	85.86	74.16	85.86
Barleymap	QTL-215	2H	Kolbach Index	3.32	14.2	N	70.65	68.51	72.71
Barleymap	QTL-216	1H	malt extract	8.1	31	N	46.99	45.99	48.42
Barleymap	QTL-217	7H	malt extract	5.3	21.7	N	115.86	101.55	129.15
Barleymap	QTL-218	2H	malt extract	9.3	34.8	N	85.86	74.16	85.86
Barleymap	QTL-219	2H	fermentability	4.5	18.8	N	85.86	74.16	85.86
Barleymap	QTL-220	1H	fermentability	4.29	17.9	N	49.18	49.18	54.3
Barleymap	QTL-221	3H	fermentability	4.28	17.9	N	45.9	44.84	50.21
Barleymap	QTL-222	7H	fermentability	3.23	13.8	N	101.55	100.25	115.86
Barleymap	QTL-223	1H	predicted spirit yield	8.7	33	N	46.99	45.99	48.42
Barleymap	QTL-224	2H	predicted spirit yield	10.9	39.5	N	85.86	74.16	85.86
Barleymap	QTL-225	5H	predicted spirit yield	4	17	N	65.55	63.99	86.05
Barleymap	QTL-226	3H	predicted spirit yield	3.52	15	N	87.3	80.75	95.7
Barleymap	QTL-227	2H	Diastatic power	3.97	18.2	N	9.89	9.89	10.6
Barleymap	QTL-228	2H	Diastatic power	3.76	15.9	N	67.72	67.72	67.79
Barleymap	QTL-229	2H	Diastatic power	4.52	18.8	N	85.86	74.16	85.86
Barleymap	QTL-230	4H	Diastatic power	3.6	15.3	N	122.01	117	122.01
Barleymap	QTL-231	6H	Diastatic power	4.5	18.7	N	18.53	12.94	18.53
Barleymap	QTL-232	7H	Diastatic power	3.19	15	N	84.84	84.84	92.63
Barleymap	QTL-233	7H	Diastatic power	3.78	16	N	115.86	101.55	129.15
Barleymap	QTL-234	1H	peak viscosity	6.62	14.4	N	87.13	80.11	100.42
Barleymap	QTL-235	4H	peak viscosity	5.46	11.8	N	61.35	55.21	62.33
Barleymap	QTL-236	2H	trough	6.9	15.2	N	104.63	73.83	105.08
Barleymap	QTL-237	7H	trough	4.37	9.3	N	129.28	115.86	134.08
Barleymap	QTL-238	1H	breakdown	7.47	13	N	88.9	80.11	100.42
Barleymap	QTL-239	2H	breakdown	5.17	8.7	N	105.08	73.83	105.08
Barleymap	QTL-240	3H	breakdown	4.99	8.4	N	61.57	46.87	61.57
Barleymap	QTL-241	4H	breakdown	6.28	10.7	N	61.35	55.21	62.33
Barleymap	QTL-242	2H	final viscosity	4.92	12	N	12.34	10.13	20.98
Barleymap	QTL-243	1H	setback	3.56	6.7	N	88.8	54.3	100.42
Barleymap	QTL-244	2H	setback	6.63	13.1	N	12.34	10.13	20.98
Barleymap	QTL-245	3H	setback	5.75	11.2	N	115.55	115.55	125.43
Barleymap	QTL-246	1H	time to peak viscosity	8.86	14	N	49.18	49.18	54.3
Barleymap	QTL-247	2H	time to peak viscosity	8.8	14	N	33.07	20.98	48.87
Barleymap	QTL-248	3H	time to peak viscosity	4.38	6.7	N	61.57	61.57	67.78
Barleymap	QTL-249	6H	time to peak viscosity	4.64	7.1	N	91.6	79.31	111.2
Barleymap	QTL-250	7H	time to peak viscosity	3.02	4.4	N	66.91	43.84	76.42
Barleymap	QTL-251	1H	pasting temperature	3.62	5.8	N	87.13	80.11	100.42
Barleymap	QTL-252	3H	pasting temperature	4.71	9.1	N	11.88	11.88	44.84
Barleymap	QTL-253	3H	pasting temperature	6.46	12.9	N	61.57	61.57	67.78
Barleymap	QTL-254	7H	pasting temperature	5.15	8.5	N	76.42	66.91	82.31
Barleymap	QTL-258	2H	malt extract	4.1	18.1	N	26.4	26.4	45.96
Barleymap	QTL-259	5H	malt extract	9.1	35.7	N	182.5	179.95	183.57
Barleymap	QTL-260	5H	malt extract	15.8	53.6	N	183.57	162.44	183.57
Barleymap	QTL-261	2H	Total nitrogen	5.9	24.9	N	43.23	35.68	50.1
Barleymap	QTL-262	7H	Total nitrogen	3.4	15.1	N	39.53	36.76	76.42
Barleymap	QTL-263	2H	Total nitrogen	12.9	46.6	N	48.03	27.55	48.2
Barleymap	QTL-264	4H	Total nitrogen	3.2	14.2	N	61.19	51.27	61.42
Barleymap	QTL-265	7H	Total nitrogen	5.1	21.8	N	76.4	52.73	76.42
Barleymap	QTL-266	2H	Total nitrogen	3.3	14.7	N	50.1	49.02	50.1
Barleymap	QTL-267	3H	Total nitrogen	3.8	16.8	N	109.58	44.18	109.58
Barleymap	QTL-268	2H	Soluble nitrogen	4.3	18.6	N	43.23	35.68	50.1
Barleymap	QTL-269	5H	Soluble nitrogen	22.6	66.5	N	183.57	162.44	183.57
Barleymap	QTL-270	5H	Soluble nitrogen	13.5	48.1	N	182.5	179.95	183.57
Barleymap	QTL-271	3H	Soluble nitrogen	4.1	17.8	N	113.74	61.57	113.74
Barleymap	QTL-272	5H	Kolbach index	30.7	77.5	N	183.57	162.44	183.57
Barleymap	QTL-273	5H	Kolbach index	25.6	72.4	N	182.5	179.95	183.57
Barleymap	QTL-274	5H	Diastatic power	3.4	15	N	162.12	158.79	162.44
Barleymap	QTL-275	2H	Diastatic power	9.3	36.2	N	50.1	49.02	50.1
Barleymap	QTL-276	5H	Beta-glucan	4.2	18.5	N	183.57	162.44	183.57
Barleymap	QTL-277	2H	Viscosity	4.9	21.1	N	42.12	26.4	43.23
Barleymap	QTL-278	3H	Viscosity	3	13.7	N	121.08	114.65	121.58
Barleymap	QTL-279	5H	Viscosity	5.1	22.2	N	183.57	162.44	183.57
Barleymap	QTL-282	2H	Malt extract	5.2	5.3	N	127.86	122.37	132.81
Barleymap	QTL-283	4H	Malt extract	13.1	13	N	54.33	50.78	61.98
Barleymap	QTL-284	4H	Malt extract	10.1	10.3	N	62.33	62.33	62.33
Barleymap	QTL-285	4H	Protein	6.5	6.8	N	82.27	78.95	88.66
Barleymap	QTL-310	1H	malt extract	4.35	5	N	48.42	46.86	49.45
Barleymap	QTL-311	2H	malt extract	30.1	48.4	N	30.88	30.76	36.08
Barleymap	QTL-312	1H	malt total nitrogen content	7.13	14.7	N	49.18	46.29	49.99
Barleymap	QTL-313	7H	malt soluble nitrogen content	5.6	12.8	N	20.34	11.06	30.96
Barleymap	QTL-314	1H	viscosity	10.24	17.8	N	49.18	49.18	49.18
Barleymap	QTL-315	3H	viscosity	5.04	7.7	N	61.57	61.57	62.9
Barleymap	QTL-316	7H	viscosity	7.9	14.5	N	16.71	13.66	20.7
Barleymap	QTL-317	4H	free amino nitrogen	3.75	7.5	N	61.4	58.75	95.8
Barleymap	QTL-318	7H	free amino nitrogen	5.59	11.5	N	20.34	11.06	30.96
Barleymap	QTL-319	2H	diastatic power	6.39	8.9	N	36.08	21.73	52.56
Barleymap	QTL-320	5H	diastatic power	13.75	20.9	N	63.7	63.7	128.07
Barleymap	QTL-321	7H	diastatic power	9.1	13	N	20.34	16.71	25.39
Barleymap	QTL-322	1H	haze active proteins	3.34	17.3	N	49.18	48.14	49.18
Barleymap	QTL-325	6H	haze active proteins	3.2	12.9	N	3.25	3.25	11.59
Barleymap	QTL-327	5H	haze active proteins	3.74	15	N	131.65	131.65	132.14
Barleymap	QTL-329	4H	apparent attenuation limit	64.55	66.83	N	69.31	69.31	127.65
Barleymap	QTL-330	6H	apparent attenuation limit	4.49	2.29	N	73.22	73.22	75.19
Barleymap	QTL-331	4H	diastatic power	4.83	3.34	N	81.43	81.43	82.48
Barleymap	QTL-332	4H	diastatic power	43.5	49.66	N	69.31	69.31	127.65
Barleymap	QTL-333	4H	β-amylase	4.56	3.08	N	81.43	81.43	82.48
Barleymap	QTL-334	4H	β-amylase	44.53	50.64	N	69.31	69.31	127.65
Barleymap	QTL-335	4H	Alpha amylase activity	5.61	6.34	N	58.1	56.7	60.26
Barleymap	QTL-336	6H	Alpha amylase activity	5.21	5.64	N	86.61	86.61	86.99
Barleymap	QTL-337	7H	Alpha amylase activity	3.92	4.02	N	83.56	83.56	87.9
Barleymap	QTL-338	3H	hot-water extract	6.79	7.62	N	63.36	63.36	63.59
Barleymap	QTL-339	6H	hot-water extract	5.01	5.72	N	66.53	66.53	66.7
Barleymap	QTL-340	7H	hot-water extract	4.1	4.92	N	65.3	65.2	66.2
Barleymap	QTL-341	7H	hot-water extract	5.21	5.87	N	99.5	99.27	100.13
Barleymap	QTL-342	4H	hot-water extract	6.73	7.79	N	108	108	112.79
Barleymap	QTL-343	5H	hot-water extract	4.63	5.11	N	102.25	102.25	102.25
Barleymap	QTL-344	6H	hot-water extract	8.97	10.84	N	82.06	82.06	82.58
Barleymap	QTL-345	7H	hot-water extract	4.63	5.11	N	98.23	98.23	98.87
Barleymap	QTL-346	3H	Kolbach index	3.4	3.26	N	65.61	64.76	65.88
Barleymap	QTL-347	4H	Kolbach index	9.53	11.5	N	44.74	44.74	45
Barleymap	QTL-348	7H	Kolbach index	6.46	6.6	N	76.51	76.51	76.52
Barleymap	QTL-349	7H	Kolbach index	4.19	4.91	N	116.82	116.12	134.23
Barleymap	QTL-350	4H	free amino-acid nitrogen	6.3	6.27	N	50.71	50.71	52.83
Barleymap	QTL-351	7H	free amino-acid nitrogen	13.85	13.9	N	76.51	76.51	76.52
Barleymap	QTL-352	7H	free amino-acid nitrogen	4.08	3.34	N	100.13	100.13	100.44
Barleymap	QTL-353	4H	free amino-acid nitrogen	3.09	3.02	N	76.8	76.8	77.05
Barleymap	QTL-354	7H	free amino-acid nitrogen	14.07	14.95	N	76.44	76.44	76.45
Barleymap	QTL-355	3H	soluble protein	3.1	2.59	N	69.88	69.63	70.35
Barleymap	QTL-356	4H	soluble protein	3.84	4.05	N	50.71	50.71	52.83
Barleymap	QTL-357	7H	soluble protein	11.64	14.37	N	76.41	76.41	76.42
Barleymap	QTL-358	4H	soluble protein	5.53	5.75	N	76.8	76.8	77.05
Barleymap	QTL-359	7H	soluble protein	5.43	6.07	N	25.89	25.89	27.76
Barleymap	QTL-360	7H	soluble protein	10.87	12.41	N	76.44	76.44	76.45
Barleymap	QTL-361	4H	viscosity	5.53	4.69	N	58.1	56.7	60.26
Barleymap	QTL-362	5H	viscosity	5.8	5.33	N	102.25	102.25	102.25
Barleymap	QTL-363	7H	viscosity	5.43	6.31	N	65.61	65.61	66.2
Barleymap	QTL-364	7H	viscosity	5.26	6.05	N	76.49	76.49	76.51
Barleymap	QTL-365	4H	viscosity	4.92	4.35	N	58.1	56.7	60.26
Barleymap	QTL-366	6H	viscosity	3.08	2.96	N	77.74	77.74	78.13
Barleymap	QTL-367	7H	viscosity	8.02	9.49	N	48.01	48.01	48.89
Barleymap	QTL-368	7H	viscosity	14.41	15.05	N	76.46	76.46	76.46
Barleymap	QTL-369	4H	beta-glucan	3.21	2.37	N	58.1	56.7	60.26
Barleymap	QTL-370	7H	beta-glucan	7.8	9.09	N	65.61	65.61	66.2
Barleymap	QTL-371	7H	beta-glucan	5.13	5.87	N	76.49	76.49	76.51
Barleymap	QTL-372	6H	beta-glucan	5.68	6.63	N	82.65	82.58	82.8
Barleymap	QTL-373	7H	beta-glucan	4.64	7.49	N	73.54	72.77	74.6
Barleymap	QTL-374	5H	malt yield	14.9	31	N	190.52	188.42	190.52
Barleymap	QTL-375	1H	diastatic power	3.4	6.8	N	49.18	8.58	70.89
Barleymap	QTL-376	5H	diastatic power	3	5.9	N	61.1	28.7	63.17
Barleymap	QTL-377	5H	soluble protein	15.6	33.6	N	190.52	189.26	191.27
Barleymap	QTL-378	5H	free amino nitrogen	3.5	5.1	N	67.36	65.26	90.43
Barleymap	QTL-379	5H	free amino nitrogen	17.7	31.9	N	191.27	190.97	192.51
Barleymap	QTL-380	5H	hot water malt extract	4.8	11.9	N	192.51	190.52	192.51
Barleymap	QTL-381	1H	β-glucanase	3	6.1	N	49.18	8.58	70.89
Barleymap	QTL-383	5H	β-glucanase	3.2	6.7	N	190.52	189.26	191.27
Barleymap	QTL-384	5H	α-amylase	5.2	8.6	N	67.36	65.26	90.43
Barleymap	QTL-385	5H	α-amylase	13.7	25.6	N	192.51	190.52	192.51
Barleymap	QTL-386	2H	grain protein concentration	3.87	5.7	N	74.61	68.75	75.39
Barleymap	QTL-387	2H	grain protein concentration	3.77	5.69	N	100.5	82.42	100.5
Barleymap	QTL-388	4H	grain protein concentration	3.65	5.8	N	13.1	3.13	27.93
Barleymap	QTL-389	4H	grain protein concentration	4.58	5.68	N	104.49	85.35	104.49
Barleymap	QTL-390	4H	grain protein concentration	5.59	6.1	N	99.42	99.42	104.49
Barleymap	QTL-391	5H	grain protein concentration	4.71	7.08	N	86.05	63.87	93.75
Barleymap	QTL-392	5H	grain protein concentration	4.13	6.56	N	86.05	63.87	86.05
Barleymap	QTL-393	5H	grain protein concentration	4.12	4.86	N	97.86	83.59	100.82
Barleymap	QTL-394	5H	grain protein concentration	3.31	3.37	N	88.28	88.28	100.82
Barleymap	QTL-395	6H	grain protein concentration	3.37	5.7	N	66.59	66.59	70.61
Barleymap	QTL-396	6H	grain protein concentration	8.96	16.48	N	60.95	60.95	96.09
Barleymap	QTL-397	6H	grain protein concentration	5.77	9.99	N	119.63	96.09	125.6
Barleymap	QTL-398	6H	grain protein concentration	5.64	8.45	N	96.09	96.09	125.6
Barleymap	QTL-399	7H	grain protein concentration	6.66	11.22	N	51.57	48.44	54.3
Barleymap	QTL-400	7H	grain protein concentration	3.19	4.44	N	45.7	44.14	46.88
Barleymap	QTL-401	7H	grain protein concentration	10.71	13.29	N	48.44	48.44	61.45
Barleymap	QTL-402	7H	grain protein concentration	6.29	7.33	N	65.11	50.78	66.8
Barleymap	QTL-403	3H	Malt moisture content	4.27	2.66	N	63.36	49.61	64.22
Barleymap	QTL-404	4H	Malt moisture content	6.38	1.91	N	62.33	61.98	62.33
Barleymap	QTL-405	4H	Malt moisture content	6.52	3.67	N	103.31	100.2	103.31
Barleymap	QTL-406	3H	Fine grind extract	5.84	6.96	N	16.02	16.02	27.64
Barleymap	QTL-407	7H	Fine grind extract	4.52	6.76	N	2.94	0.78	2.94
Barleymap	QTL-408	3H	Viscosity	13.91	13.82	N	46.29	38.67	49.02
Barleymap	QTL-409	4H	Viscosity	6.83	8.48	N	24.99	24.99	33.98
Barleymap	QTL-410	5H	Viscosity	5.92	5.5	N	126.06	121.29	127.73
Barleymap	QTL-411	6H	Malt protein content	7.76	4.5	N	60.88	49.22	60.88
Barleymap	QTL-412	2H	Soluble protein	4.06	1.1	N	96.08	96.08	96.88
Barleymap	QTL-413	3H	Soluble protein	25.79	27.31	N	46.29	38.67	49.02
Barleymap	QTL-414	5H	Kolbach index	4.7	1.34	N	93.13	66.99	93.13
Barleymap	QTL-415	5H	Kolbach index	4.26	1.48	N	93.13	76.56	93.13
Barleymap	QTL-416	7H	Kolbach index	8	4.05	N	2.94	0.78	2.94
Barleymap	QTL-417	3H	Limit of attenuation	5.26	6.85	N	46.29	38.67	49.02
Barleymap	QTL-418	4H	Limit of attenuation	5.42	3.93	N	24.99	24.99	33.98
Barleymap	QTL-419	4H	Limit of attenuation	7.04	4.68	N	123.52	115.05	123.52
Barleymap	QTL-420	7H	Limit of attenuation	8.94	6.64	N	6.78	5.06	6.78
Barleymap	QTL-421	3H	β-glucan	38.62	37.42	N	46.29	38.67	49.02
Barleymap	QTL-422	4H	β-glucan	6.59	4.19	N	24.99	24.99	33.98
Barleymap	QTL-423	4H	β-glucan	6.83	2.62	N	117.58	105.42	120.87
Barleymap	QTL-424	5H	β-glucan	6.01	4.29	N	126.06	121.29	127.73
Barleymap	QTL-425	2H	Total malting losses	5.83	1.89	N	141.74	130.08	141.74
Barleymap	QTL-426	1H	peak viscosity	3.29	7.4	N	38.32	27.8	43.94
Barleymap	QTL-427	1H	setback	8.26	19.2	N	17.28	17.28	24.99
Barleymap	QTL-430	5H	α-amylase activity	3.3	14.5	N	76.35	67.88	93.13
Barleymap	QTL-431	5H	α-amylase activity	4.1	4.1	N	191.27	162.44	191.27
Barleymap	QTL-432	6H	α-amylase activity	6.23	23	N	74.3	68.55	90.76
Barleymap	QTL-433	5H	β-glucan content	5.17	21.8	N	191.27	162.44	191.27
Barleymap	QTL-434	7H	β-glucan content	8.66	33.7	N	150.68	135	150.68
Barleymap	QTL-435	1H	barley protein	5.53	10.6	N	114.23	100.5	121.89
Barleymap	QTL-436	3H	barley protein	3.91	10.2	N	32.66	27.64	40.5
Barleymap	QTL-437	6H	barley protein	3.17	13.9	N	51.41	20.08	68.55
Barleymap	QTL-438	7H	barley protein	3.64	11.1	N	76.42	75.77	85.13
Barleymap	QTL-439	1H	diastatic power	3.68	7.8	N	7.42	7.42	11.63
Barleymap	QTL-440	1H	diastatic power	3.72	10.4	N	121.89	64.34	121.89
Barleymap	QTL-441	2H	diastatic power	3.83	8.1	N	63.9	58.18	66.93
Barleymap	QTL-442	5H	free amino nitrogen	3.85	16.5	N	76.35	54.98	84.63
Barleymap	QTL-443	5H	free amino nitrogen	9.04	34.6	N	191.27	190.76	191.27
Barleymap	QTL-445	1H	fine grind malt extract	12.59	34.2	N	88.59	64.34	100.5
Barleymap	QTL-446	3H	fine grind malt extract	3.97	6.8	N	32.66	27.64	40.5
Barleymap	QTL-447	3H	fine grind malt extract	5.2	21.7	N	61.57	61.47	64.48
Barleymap	QTL-448	2H	soluble protein content	3.81	16.5	N	63.9	58.18	66.93
Barleymap	QTL-449	5H	soluble protein content	3.19	9.3	N	76.35	54.98	84.63
Barleymap	QTL-450	5H	soluble protein content	7.82	26.4	N	191.27	190.76	191.27
Barleymap	QTL-451	7H	soluble protein content	3.71	8.6	N	66.91	47.5	76.42
Barleymap	QTL-452	5H	soluble to total protein ratio	3.23	13	N	76.35	67.88	84.63
Barleymap	QTL-453	5H	soluble to total protein ratio	7.69	29.2	N	191.27	190.76	191.27
Barleymap	QTL-454	7H	wort viscosity	8.77	34.1	N	150.68	135	150.68

## Sheet: Table S6
Table S6. Consensus mapping file format for QTL meta-analysis
mapname=Barleymap
poptype=DH1
	chromosome 1H
1	JHI-Hv50k-2016-200	0	cM
2	JHI-Hv50k-2016-270	0	cM
3	JHI-Hv50k-2016-284	0	cM
4	SCRI_RS_227491	0	cM
5	SCRI_RS_149838	0	cM
6	JHI-Hv50k-2016-745	0	cM
7	12_30969	0	cM
8	E39M61-334	0	cM
9	ksuD14	0	cM
10	bPt-0055	0.25	cM
11	bPt-8272	0	cM
12	JHI-Hv50k-2016-392	0.14	cM
13	JHI-Hv50k-2016-498	0	cM
14	24-1B	0.09	cM
15	32-11A	0	cM
16	37-6A	0	cM
17	45-5A	0	cM
18	bPt-1318	2.03	cM
19	GBMS187	0.01	cM
20	E38M47-122	0.71	cM
21	bPb-5064	0.04	cM
22	bPb-7697	0	cM
23	bPt-1519	0	cM
24	bPb-0178	0	cM
25	E42M51-108	1.82	cM
26	P15M53-134	0.66	cM
27	Xp12m49B210	0.29	cM
28	E42M51-113	0.52	cM
29	E37M33-181	0	cM
30	JHI-Hv50k-2016-1864	0.09	cM
31	JHI-Hv50k-2016-1951	0	cM
32	SCRI_RS_124234	0	cM
33	JHI-Hv50k-2016-2322	0	cM
34	JHI-Hv50k-2016-2855	0.78	cM
35	JHI-Hv50k-2016-2859	0	cM
36	JHI-Hv50k-2016-3779	0	cM
37	SCRI_RS_232577	0	cM
38	JHI-Hv50k-2016-4209	0	cM
39	JHI-Hv50k-2016-4247	0	cM
40	JHI-Hv50k-2016-4298	0	cM
41	SCRI_RS_60293	0	cM
42	11_10419	0	cM
43	JHI-Hv50k-2016-4426	0	cM
44	JHI-Hv50k-2016-4520	0	cM
45	JHI-Hv50k-2016-4532	0	cM
46	SCRI_RS_60145	0	cM
47	JHI-Hv50k-2016-4822	0	cM
48	12_10636	0	cM
49	JHI-Hv50k-2016-4897	0	cM
50	JHI-Hv50k-2016-5029	0	cM
51	JHI-Hv50k-2016-5040	0	cM
52	JHI-Hv50k-2016-5157	0	cM
53	SCRI_RS_194326	0	cM
54	JHI-Hv50k-2016-5228	0	cM
55	JHI-Hv50k-2016-5286	0	cM
56	12_31144	0	cM
57	JHI-Hv50k-2016-5369	0	cM
58	JHI-Hv50k-2016-5448	0	cM
59	JHI-Hv50k-2016-5663	0	cM
60	JHI-Hv50k-2016-5959	0	cM
61	JHI-Hv50k-2016-5960	0	cM
62	JHI-Hv50k-2016-6091	0	cM
63	JHI-Hv50k-2016-6092	0	cM
64	JHI-Hv50k-2016-6206	0	cM
65	JHI-Hv50k-2016-6222	0	cM
66	SCRI_RS_82277	0	cM
67	1_0420	0.13	cM
68	2_0275	0	cM
69	2_0373	0	cM
70	2_0479	0	cM
71	bPb-6451	0.14	cM
72	InDel1001	0	cM
73	InDel1002	0	cM
74	InDel1003	0	cM
75	bPb-6777a	0.11	cM
76	JHI-Hv50k-2016-6496	0.01	cM
77	JHI-Hv50k-2016-6497	0	cM
78	WBE205	0.03	cM
79	JHI-Hv50k-2016-6652	0.36	cM
80	bPb-6188	0	cM
81	bPb-1663	0.36	cM
82	mRh	0.01	cM
83	JHI-Hv50k-2016-6543	0.01	cM
84	Xp11m61A238	0.01	cM
85	JHI-Hv50k-2016-7033	0	cM
86	JHI-Hv50k-2016-7035	0	cM
87	12_11011	0	cM
88	12_30933	0	cM
89	bPb-0878	0.13	cM
90	bPb-3489	0	cM
91	bPb-5159	0	cM
92	bPb-9115	0	cM
93	bPb-9234	0	cM
94	bPb-9567	0	cM
95	bPb-2862	0	cM
96	bPt-3432	0.36	cM
97	E42M51-119	0.05	cM
98	bPt-5332	0.12	cM
99	bPb-3451	0	cM
100	bPb-6318	0	cM
101	bPb-7112	0	cM
102	3_0969	0.25	cM
103	3_0542	0	cM
104	3_0968	0	cM
105	3_0970	0	cM
106	JHI-Hv50k-2016-7222	0.66	cM
107	JHI-Hv50k-2016-7228	0	cM
108	JHI-Hv50k-2016-7237	0	cM
109	JHI-Hv50k-2016-7238	0	cM
110	1_1223	0.09	cM
111	P16M50-156	0.02	cM
112	1_0895	0.01	cM
113	2_1354	0	cM
114	JHI-Hv50k-2016-7390	0.28	cM
115	JHI-Hv50k-2016-7394	0	cM
116	JHI-Hv50k-2016-7404	0	cM
117	JHI-Hv50k-2016-7405	0	cM
118	JHI-Hv50k-2016-7443	0	cM
119	JHI-Hv50k-2016-7449	0	cM
120	JHI-Hv50k-2016-7452	0	cM
121	SCRI_RS_162524	0.39	cM
122	JHI-Hv50k-2016-7753	0	cM
123	JHI-Hv50k-2016-7757	0	cM
124	JHI-Hv50k-2016-7860	0	cM
125	JHI-Hv50k-2016-7866	0	cM
126	11_21174	0	cM
127	JHI-Hv50k-2016-7922	0	cM
128	JHI-Hv50k-2016-7965	0	cM
129	JHI-Hv50k-2016-8132	0.39	cM
130	JHI-Hv50k-2016-8208	0	cM
131	SCRI_RS_1929	0	cM
132	JHI-Hv50k-2016-8341	0	cM
133	JHI-Hv50k-2016-8401	0	cM
134	2_0842	0.3	cM
135	1_1311	0	cM
136	1_0460	0	cM
137	2_0836	0	cM
138	3_0715	0	cM
139	2_1067	0	cM
140	2_0502	0	cM
141	3_1144	0	cM
142	2_1456	0	cM
143	1_0410	0	cM
144	2_0238	0	cM
145	1_0419	0	cM
146	1_0636	0	cM
147	MWG835A	0	cM
148	P15M47-316	0	cM
149	ABG059	0	cM
150	Act8A	0	cM
151	MWG938	0	cM
152	bPb-0405	0	cM
153	bPb-1165	0	cM
154	bPb-1348	0	cM
155	bPb-3622	0	cM
156	bPb-5912	0	cM
157	bPb-6482	0	cM
158	bPb-9881	0	cM
159	bPt-0005	0	cM
160	bPt-0487	0	cM
161	bPt-0848	0	cM
162	bPt-1833	0	cM
163	bPt-2419	0	cM
164	bPt-3852	0	cM
165	bPt-4774	0	cM
166	bPt-5342	0	cM
167	bPt-5389	0	cM
168	bPt-5433	0	cM
169	bPt-5619	0	cM
170	bPt-6329	0	cM
171	bPt-8010	0	cM
172	bPt-8024	0	cM
173	bPt-8274	0	cM
174	bPt-9651	0	cM
175	bPt-9702	0	cM
176	bPt-9901	0	cM
177	BE216485B	0	cM
178	BI949494B	0	cM
179	bPb-0181	0	cM
180	bPb-6238	0	cM
181	bPb-5877a	0	cM
182	bPb-3600	0	cM
183	bPb-3776	0	cM
184	bPb-9718	0	cM
185	bPb-1312	0	cM
186	bPb-2170	0	cM
187	bPb-2723	0	cM
188	bPb-3249	0	cM
189	bPb-7043	0	cM
190	bPb-9608	0	cM
191	bPb-7137	0	cM
192	bPb-0487	0	cM
193	3_0916	0	cM
194	3_0917	0	cM
195	2_0951	0	cM
196	3_1303	0	cM
197	3_0944	0	cM
198	3_0945	0	cM
199	bPb-5877	0	cM
200	1_0654	0	cM
201	2_0554	0	cM
202	bPb-2000	0	cM
203	bPb-4607	0	cM
204	bPb-5242	0	cM
205	bPb-8212	0	cM
206	bPb-8559	0	cM
207	bPb-0005	0	cM
208	bPb-7241	0	cM
209	3_0283	0	cM
210	bPb-0374	0	cM
211	bPb-1781	0	cM
212	bPb-3594	0	cM
213	bPb-5043	0	cM
214	bPb-8345	0	cM
215	bPb-9664	0	cM
216	InDel1004	0	cM
217	InDel1005	0	cM
218	InDel1006	0	cM
219	3_0933	0	cM
220	ABC801	0.01	cM
221	1_1011	0	cM
222	1_0730	0	cM
223	2_0865	0	cM
224	MWG920-1B	0.04	cM
225	JHI-Hv50k-2016-8710	0.04	cM
226	JHI-Hv50k-2016-8793	0	cM
227	SCRI_RS_165792	0	cM
228	JHI-Hv50k-2016-8797	0	cM
229	SCRI_RS_222250	0	cM
230	JHI-Hv50k-2016-9237	0	cM
231	Hor2	0.02	cM
232	dRti	0.23	cM
233	Hor5	0	cM
234	OsR662	0	cM
235	E45M55-57	0.29	cM
236	JHI-Hv50k-2016-9519	0.24	cM
237	JHI-Hv50k-2016-9567	0	cM
238	P15M47-314	0.32	cM
239	bPb-2055	0.08	cM
240	ABG1014	0	cM
241	5-16B	0.18	cM
242	AF445764	0	cM
243	W1-C1	0	cM
244	bPb-1318	0	cM
245	bPb-8973	0	cM
246	InDel1007	0	cM
247	3_0287	0	cM
248	bPb-6387	0	cM
249	2_1174	0.03	cM
250	InDel1024	0.04	cM
251	InDel1025	0	cM
252	1_0716	0	cM
253	JHI-Hv50k-2016-9618	0.13	cM
254	12_30918	0	cM
255	2_1226	0.31	cM
256	1_0549	0	cM
257	InDel1008	0	cM
258	InDel1009	0	cM
259	2_0177	0	cM
260	JHI-Hv50k-2016-9842	0.08	cM
261	JHI-Hv50k-2016-9857	0	cM
262	jfr001B	0.21	cM
263	JHI-Hv50k-2016-9963	0.18	cM
264	JHI-Hv50k-2016-9983	0	cM
265	JHI-Hv50k-2016-9987	0	cM
266	SCRI_RS_148560	0	cM
267	E42M51-497	0.37	cM
268	JHI-Hv50k-2016-10222	0.02	cM
269	JHI-Hv50k-2016-10223	0	cM
270	JHI-Hv50k-2016-10260	0	cM
271	JHI-Hv50k-2016-10265	0	cM
272	JHI-Hv50k-2016-10283	0	cM
273	SCRI_RS_148733	0	cM
274	JHI-Hv50k-2016-10336	0	cM
275	JHI-Hv50k-2016-10363	0	cM
276	3_0957	0.05	cM
277	Aga6	0.33	cM
278	KFP153B	0	cM
279	MWG36A	0.04	cM
280	MWG2148	0.22	cM
281	JHI-Hv50k-2016-10993	0.14	cM
282	JHI-Hv50k-2016-10994	0	cM
283	SCRI_RS_130600	0	cM
284	SCRI_RS_182656	0	cM
285	SCRI_RS_130592	0	cM
286	JHI-Hv50k-2016-11028	0	cM
287	3_0817	0.26	cM
288	3_1149	0	cM
289	3_0950	0	cM
290	3_0919	0	cM
291	3_1533	0	cM
292	2_0665	0	cM
293	3_0951	0	cM
294	3_0952	0	cM
295	3_0918	0	cM
296	3_0632	0	cM
297	3_0266	0	cM
298	bPb-8562	0	cM
299	3_0495	0	cM
300	3_0911	0	cM
301	3_0912	0	cM
302	InDel1177	0	cM
303	3_0814	0	cM
304	3_0815	0	cM
305	3_0816	0	cM
306	dkAzmil	0.17	cM
307	E37M50-100	0	cM
308	InDel1010	0.37	cM
309	bPb-1562	0.01	cM
310	P15M47-153	0.01	cM
311	JHI-Hv50k-2016-11098	0.36	cM
312	3_0811	0.11	cM
313	3_0812	0	cM
314	cMWG645	0.13	cM
315	ABG316F	0	cM
316	ABG319E	0	cM
317	MWG2021A	0	cM
318	MWG2048	0	cM
319	MWG2245	0	cM
320	3_0588	0.39	cM
321	CDO99	0.08	cM
322	InDel1011	0	cM
323	InDel1012	0	cM
324	InDel1013	0	cM
325	InDel1014	0	cM
326	InDel1173	0	cM
327	bPb-6273	0	cM
328	JHI-Hv50k-2016-11149	0.07	cM
329	InDel1015	0.09	cM
330	3261249S1	0.04	cM
331	E33M61-110	0.48	cM
332	E35M48-51	0.13	cM
333	JHI-Hv50k-2016-11229	0.43	cM
334	JHI-Hv50k-2016-11495	0	cM
335	InDel1016	0.11	cM
336	JHI-Hv50k-2016-11646	0.28	cM
337	JHI-Hv50k-2016-11873	0	cM
338	JHI-Hv50k-2016-11874	0	cM
339	JHI-Hv50k-2016-11876	0	cM
340	SCRI_RS_139220	0.39	cM
341	12_30948	0	cM
342	JHI-Hv50k-2016-11970	0	cM
343	JHI-Hv50k-2016-12202	0	cM
344	E32M61-111	0.15	cM
345	MWG837B	0	cM
346	3_0955	0.02	cM
347	bPb-2757	0	cM
348	bPb-9414	0	cM
349	bPb-9604	0	cM
350	bPb-9952	0	cM
351	InDel1017	0	cM
352	InDel1018	0	cM
353	3_0118	0	cM
354	3_0954	0	cM
355	1_0332	0.1	cM
356	bPb-2212	0.3	cM
357	bPb-3117	0	cM
358	2_0318	0.04	cM
359	2_0106	0	cM
360	3_0947	0	cM
361	dMla6	0.02	cM
362	MWG2083	0	cM
363	MWG2197	0	cM
364	MWG036A	0.02	cM
365	MWG042A	0	cM
366	GBMS062	0.71	cM
367	E45M55-317	0.13	cM
368	JHI-Hv50k-2016-12523	0.06	cM
369	JHI-Hv50k-2016-12666	0.39	cM
370	JHI-Hv50k-2016-12669	0	cM
371	bPb-0473	0.08	cM
372	bPb-2183	0	cM
373	bPb-4657	0	cM
374	3_0948	0.11	cM
375	2_0749	0	cM
376	2_0575	0	cM
377	1_0775	0	cM
378	MWG837	0.06	cM
379	ABC165C	0	cM
380	bPb-5445	0	cM
381	bPb-5638	0	cM
382	bPb-7306	0	cM
383	bPb-8094	0	cM
384	bPb-9339	0	cM
385	BCD402	0	cM
386	PSR381	0	cM
387	GMS21	0	cM
388	JHI-Hv50k-2016-12689	0	cM
389	MGB402	0.14	cM
390	JHI-Hv50k-2016-12699	0	cM
391	JHI-Hv50k-2016-12700	0	cM
392	JHI-Hv50k-2016-12702	0	cM
393	JHI-Hv50k-2016-12703	0	cM
394	JHI-Hv50k-2016-12704	0	cM
395	JHI-Hv50k-2016-12707	0	cM
396	JHI-Hv50k-2016-12715	0	cM
397	11_20371	0	cM
398	JHI-Hv50k-2016-12736	0	cM
399	JHI-Hv50k-2016-12821	0	cM
400	P15M53-444	0.06	cM
401	1_0484	0.23	cM
402	1_0501	0	cM
403	2_0598	0	cM
404	EBmac0565a	0.1	cM
405	Chs3	0.45	cM
406	Hor1	0.1	cM
407	MWG2261	0	cM
408	Ris45B	0	cM
409	JHI-Hv50k-2016-12986	1.41	cM
410	bPt-5198	0.1	cM
411	Bmac213	0.79	cM
412	S53707	0.03	cM
413	bPb-4741	0.14	cM
414	InDel1019	0.1	cM
415	3268947S1	0.1	cM
416	InDel1020	0	cM
417	SCRI_RS_124926	1.08	cM
418	11_10873	0	cM
419	JHI-Hv50k-2016-13264	0	cM
420	JHI-Hv50k-2016-13282	0	cM
421	JHI-Hv50k-2016-13324	0	cM
422	JHI-Hv50k-2016-13325	0	cM
423	SCRI_RS_153360	0	cM
424	JHI-Hv50k-2016-13419	0	cM
425	SCRI_RS_4891	0	cM
426	SCRI_RS_138043	0	cM
427	GBM1007	0.29	cM
428	JHI-Hv50k-2016-13500	0.1	cM
429	SCRI_RS_14227	0	cM
430	JHI-Hv50k-2016-13509	0	cM
431	JHI-Hv50k-2016-13566	0	cM
432	JHI-Hv50k-2016-13578	0	cM
433	JHI-Hv50k-2016-13583	0	cM
434	JHI-Hv50k-2016-13621	0	cM
435	SCRI_RS_88375	0	cM
436	JHI-Hv50k-2016-13780	0	cM
437	SCRI_RS_150226	0	cM
438	JHI-Hv50k-2016-13961	0	cM
439	JHI-Hv50k-2016-14076	0	cM
440	SCRI_RS_171221	0	cM
441	JHI-Hv50k-2016-14306	0	cM
442	PM	0.45	cM
443	bPb-9788	0.16	cM
444	E35M48-544	0.63	cM
445	7933218D1	0.15	cM
446	bPt-2476	0.22	cM
447	bPt-2831	0	cM
448	bPt-7738	0	cM
449	bPt-9186	0	cM
450	bPt-9745	0	cM
451	E41M40-469	0.25	cM
452	P16M51-378	0	cM
453	Bmac0399	0.45	cM
454	E32M61-585	0	cM
455	E41M40-474	0.2	cM
456	bPt-9006	0.15	cM
457	ABA004	0.48	cM
458	JHI-Hv50k-2016-14681	0.15	cM
459	GBM10423	0.03	cM
460	SCRI_RS_155382	0	cM
461	JHI-Hv50k-2016-14683	0	cM
462	11_10757	0	cM
463	JHI-Hv50k-2016-14867	0	cM
464	JHI-Hv50k-2016-14904	0	cM
465	bPb-3773	0.34	cM
466	ksuE18a	0	cM
467	1_0030	0.05	cM
468	2_0371	0	cM
469	JHI-Hv50k-2016-14929	0	cM
470	JHI-Hv50k-2016-14930	0	cM
471	JHI-Hv50k-2016-14932	0	cM
472	InDel1174	0.13	cM
473	JHI-Hv50k-2016-15025	0.26	cM
474	JHI-Hv50k-2016-15027	0	cM
475	JHI-Hv50k-2016-15033	0	cM
476	JHI-Hv50k-2016-15043	0	cM
477	JHI-Hv50k-2016-15048	0	cM
478	JHI-Hv50k-2016-15050	0	cM
479	JHI-Hv50k-2016-15051	0	cM
480	JHI-Hv50k-2016-15068	0	cM
481	JHI-Hv50k-2016-15073	0	cM
482	JHI-Hv50k-2016-15075	0	cM
483	JHI-Hv50k-2016-15082	0	cM
484	JHI-Hv50k-2016-15099	0	cM
485	JHI-Hv50k-2016-15113	0	cM
486	P16M51-395	0.15	cM
487	Bmac0213	0	cM
488	3_0876	0.6	cM
489	3_0877	0	cM
490	SCRI_RS_239784	0.04	cM
491	JHI-Hv50k-2016-15408	0	cM
492	JHI-Hv50k-2016-15414	0	cM
493	SCRI_RS_150500	0	cM
494	JHI-Hv50k-2016-15510	0	cM
495	JHI-Hv50k-2016-15515	0	cM
496	JHI-Hv50k-2016-15523	0	cM
497	JHI-Hv50k-2016-15529	0	cM
498	JHI-Hv50k-2016-15574	0	cM
499	JHI-Hv50k-2016-15598	0	cM
500	JHI-Hv50k-2016-15630	0	cM
501	JHI-Hv50k-2016-15607	1.17	cM
502	JHI-Hv50k-2016-15608	0	cM
503	JHI-Hv50k-2016-15609	0	cM
504	12_31276	0	cM
505	JHI-Hv50k-2016-15705	0	cM
506	JHI-Hv50k-2016-15707	0	cM
507	JHI-Hv50k-2016-15722	0	cM
508	JHI-Hv50k-2016-15869	0.39	cM
509	JHI-Hv50k-2016-15870	0	cM
510	JHI-Hv50k-2016-15952	0	cM
511	JHI-Hv50k-2016-15962	0	cM
512	JHI-Hv50k-2016-15964	0	cM
513	JHI-Hv50k-2016-16019	0.39	cM
514	JHI-Hv50k-2016-16025	0	cM
515	JHI-Hv50k-2016-16026	0	cM
516	bPb-9337	0.22	cM
517	3_0241	0.06	cM
518	2_0712	0	cM
519	1_0873	0	cM
520	1_0186	0	cM
521	2_0767	0	cM
522	1_0757	0	cM
523	bPb-2166	0	cM
524	bPt-1419	0	cM
525	bPt-1695	0	cM
526	bPt-2276	0	cM
527	bPt-2947	0	cM
528	bPt-6418	0	cM
529	bPt-9747	0	cM
530	bPb-6237	0	cM
531	2_0440	0	cM
532	InDel1021	0.28	cM
533	JHI-Hv50k-2016-16033	0.22	cM
534	JHI-Hv50k-2016-16053	0	cM
535	JHI-Hv50k-2016-16065	0	cM
536	JHI-Hv50k-2016-16066	0	cM
537	InDel1175	0.45	cM
538	E33M54-108	0.18	cM
539	1_0744	0.24	cM
540	2_1048	0.47	cM
541	2_0110	0	cM
542	bPb-8375	0	cM
543	InDel1022	0	cM
544	bPb-0539	0	cM
545	JHI-Hv50k-2016-16174	0.22	cM
546	JHI-Hv50k-2016-16178	0	cM
547	JHI-Hv50k-2016-16180	0	cM
548	JHI-Hv50k-2016-16185	0	cM
549	JHI-Hv50k-2016-16203	0	cM
550	JHI-Hv50k-2016-16218	0	cM
551	JHI-Hv50k-2016-16219	0	cM
552	JHI-Hv50k-2016-16224	0	cM
553	JHI-Hv50k-2016-16232	0	cM
554	JHI-Hv50k-2016-16233	0	cM
555	JHI-Hv50k-2016-16240	0	cM
556	JHI-Hv50k-2016-16245	0	cM
557	JHI-Hv50k-2016-16247	0	cM
558	JHI-Hv50k-2016-16248	0	cM
559	JHI-Hv50k-2016-16250	0	cM
560	JHI-Hv50k-2016-16252	0	cM
561	JHI-Hv50k-2016-16253	0	cM
562	JHI-Hv50k-2016-16255	0	cM
563	JHI-Hv50k-2016-16257	0	cM
564	JHI-Hv50k-2016-16260	0	cM
565	JHI-Hv50k-2016-16264	0	cM
566	BCD098A	0.36	cM
567	ZenG11B	0.02	cM
568	3_1276	0.17	cM
569	bPb-4415	0	cM
570	InDel1023	0	cM
571	bPb-8359	0	cM
572	P17M54-210	0.04	cM
573	BCD98	0.3	cM
574	11_10760	0.28	cM
575	JHI-Hv50k-2016-16332	0	cM
576	JHI-Hv50k-2016-16399	0	cM
577	JHI-Hv50k-2016-16400	0	cM
578	JHI-Hv50k-2016-16401	0	cM
579	JHI-Hv50k-2016-16403	0	cM
580	JHI-Hv50k-2016-16405	0	cM
581	JHI-Hv50k-2016-16413	0	cM
582	JHI-Hv50k-2016-16437	0	cM
583	JHI-Hv50k-2016-16442	0	cM
584	JHI-Hv50k-2016-16444	0	cM
585	JHI-Hv50k-2016-16445	0	cM
586	JHI-Hv50k-2016-16448	0	cM
587	JHI-Hv50k-2016-16449	0	cM
588	JHI-Hv50k-2016-16450	0	cM
589	JHI-Hv50k-2016-16459	0	cM
590	JHI-Hv50k-2016-16461	0	cM
591	JHI-Hv50k-2016-16462	0	cM
592	JHI-Hv50k-2016-16468	0	cM
593	JHI-Hv50k-2016-16469	0	cM
594	JHI-Hv50k-2016-16473	0	cM
595	JHI-Hv50k-2016-16475	0	cM
596	JHI-Hv50k-2016-16477	0	cM
597	JHI-Hv50k-2016-16478	0	cM
598	JHI-Hv50k-2016-16480	0	cM
599	JHI-Hv50k-2016-16481	0	cM
600	JHI-Hv50k-2016-16482	0	cM
601	JHI-Hv50k-2016-16489	0	cM
602	JHI-Hv50k-2016-16491	0	cM
603	JHI-Hv50k-2016-16499	0	cM
604	JHI-Hv50k-2016-16507	0	cM
605	JHI-Hv50k-2016-16514	0	cM
606	JHI-Hv50k-2016-16516	0	cM
607	JHI-Hv50k-2016-16517	0	cM
608	JHI-Hv50k-2016-16542	0	cM
609	JHI-Hv50k-2016-16622	0.39	cM
610	JHI-Hv50k-2016-16623	0	cM
611	JHI-Hv50k-2016-16624	0	cM
612	JHI-Hv50k-2016-16625	0	cM
613	JHI-Hv50k-2016-16626	0	cM
614	JHI-Hv50k-2016-16644	0	cM
615	JHI-Hv50k-2016-16648	0	cM
616	JHI-Hv50k-2016-16650	0	cM
617	JHI-Hv50k-2016-16651	0	cM
618	JHI-Hv50k-2016-16654	0	cM
619	JHI-Hv50k-2016-16655	0	cM
620	JHI-Hv50k-2016-16657	0	cM
621	11_21072	0	cM
622	JHI-Hv50k-2016-16677	0	cM
623	JHI-Hv50k-2016-16680	0	cM
624	JHI-Hv50k-2016-16684	0	cM
625	JHI-Hv50k-2016-16711	0	cM
626	JHI-Hv50k-2016-16712	0	cM
627	JHI-Hv50k-2016-16715	0	cM
628	JHI-Hv50k-2016-16731	0	cM
629	JHI-Hv50k-2016-16732	0	cM
630	JHI-Hv50k-2016-16733	0	cM
631	JHI-Hv50k-2016-16735	0	cM
632	JHI-Hv50k-2016-16778	0	cM
633	JHI-Hv50k-2016-16780	0	cM
634	JHI-Hv50k-2016-16787	0	cM
635	JHI-Hv50k-2016-16799	0	cM
636	JHI-Hv50k-2016-16800	0	cM
637	JHI-Hv50k-2016-16807	0	cM
638	JHI-Hv50k-2016-16839	0	cM
639	12_31177	0	cM
640	JHI-Hv50k-2016-16845	0	cM
641	BCD098	0.02	cM
642	CDO099	0	cM
643	JHI-Hv50k-2016-16903	0.57	cM
644	JHI-Hv50k-2016-16906	0	cM
645	JHI-Hv50k-2016-16907	0	cM
646	JHI-Hv50k-2016-16908	0	cM
647	JHI-Hv50k-2016-16911	0	cM
648	JHI-Hv50k-2016-16913	0	cM
649	JHI-Hv50k-2016-16918	0	cM
650	JHI-Hv50k-2016-16921	0	cM
651	JHI-Hv50k-2016-16923	0	cM
652	JHI-Hv50k-2016-16924	0	cM
653	JHI-Hv50k-2016-16927	0	cM
654	JHI-Hv50k-2016-16928	0	cM
655	JHI-Hv50k-2016-16929	0	cM
656	JHI-Hv50k-2016-16965	0	cM
657	JHI-Hv50k-2016-17006	0	cM
658	jfc011B	0.28	cM
659	JHI-Hv50k-2016-17042	0.11	cM
660	JHI-Hv50k-2016-17064	0	cM
661	JHI-Hv50k-2016-17065	0	cM
662	JHI-Hv50k-2016-17082	0	cM
663	JHI-Hv50k-2016-17085	0	cM
664	JHI-Hv50k-2016-17086	0	cM
665	JHI-Hv50k-2016-17159	0	cM
666	JHI-Hv50k-2016-17163	0	cM
667	JHI-Hv50k-2016-17164	0	cM
668	JHI-Hv50k-2016-17165	0	cM
669	P17M47-127	0.04	cM
670	4170979D1	0.27	cM
671	jfc003B	0.07	cM
672	RWTHAT13	0.11	cM
673	jfc006B	0.25	cM
674	JHI-Hv50k-2016-17218	0.04	cM
675	JHI-Hv50k-2016-17219	0	cM
676	JHI-Hv50k-2016-17222	0	cM
677	JHI-Hv50k-2016-17226	0	cM
678	JHI-Hv50k-2016-17238	0	cM
679	JHI-Hv50k-2016-17241	0	cM
680	JHI-Hv50k-2016-17362	0	cM
681	JHI-Hv50k-2016-17393	0	cM
682	JHI-Hv50k-2016-17394	0	cM
683	JHI-Hv50k-2016-17441	0	cM
684	12_30336	0	cM
685	JHI-Hv50k-2016-17481	0	cM
686	SCRI_RS_114047	0	cM
687	SCRI_RS_193392	0	cM
688	2_1233	0.45	cM
689	MGB325	0.58	cM
690	JHI-Hv50k-2016-17526	0.54	cM
691	JHI-Hv50k-2016-17533	0	cM
692	SCRI_RS_153785	0	cM
693	SCRI_RS_170869	0.39	cM
694	JHI-Hv50k-2016-17765	0	cM
695	11_10764	0	cM
696	JHI-Hv50k-2016-17846	0	cM
697	JHI-Hv50k-2016-17849	0	cM
698	JHI-Hv50k-2016-17850	0	cM
699	JHI-Hv50k-2016-17884	0	cM
700	JHI-Hv50k-2016-17885	0	cM
701	SCRI_RS_189483	0	cM
702	JHI-Hv50k-2016-17892	0	cM
703	JHI-Hv50k-2016-17895	0	cM
704	JHI-Hv50k-2016-17898	0	cM
705	JHI-Hv50k-2016-17901	0	cM
706	JHI-Hv50k-2016-17903	0	cM
707	JHI-Hv50k-2016-17905	0	cM
708	JHI-Hv50k-2016-17907	0	cM
709	SCRI_RS_140837	0	cM
710	JHI-Hv50k-2016-17965	0	cM
711	JHI-Hv50k-2016-17966	0	cM
712	JHI-Hv50k-2016-17967	0	cM
713	SCRI_RS_230987	0	cM
714	SCRI_RS_184784	0.39	cM
715	SCRI_RS_11615	0	cM
716	JHI-Hv50k-2016-18006	0	cM
717	JHI-Hv50k-2016-18032	0	cM
718	JHI-Hv50k-2016-18042	0	cM
719	JHI-Hv50k-2016-18043	0	cM
720	SCRI_RS_160545	0	cM
721	11_10275	0	cM
722	JHI-Hv50k-2016-18068	0	cM
723	JHI-Hv50k-2016-18132	0	cM
724	JHI-Hv50k-2016-18133	0	cM
725	SCRI_RS_147042	0	cM
726	JHI-Hv50k-2016-18134	0	cM
727	JHI-Hv50k-2016-18138	0	cM
728	JHI-Hv50k-2016-18139	0	cM
729	JHI-Hv50k-2016-18141	0	cM
730	JHI-Hv50k-2016-18142	0	cM
731	JHI-Hv50k-2016-18149	0	cM
732	11_10597	0	cM
733	JHI-Hv50k-2016-18158	0	cM
734	JHI-Hv50k-2016-18159	0	cM
735	JHI-Hv50k-2016-18160	0	cM
736	JHI-Hv50k-2016-18163	0	cM
737	11_20514	0	cM
738	JHI-Hv50k-2016-18164	0	cM
739	SCRI_RS_187264	0	cM
740	JHI-Hv50k-2016-18180	0	cM
741	JHI-Hv50k-2016-18188	0	cM
742	JHI-Hv50k-2016-18206	0	cM
743	JHI-Hv50k-2016-18209	0	cM
744	JHI-Hv50k-2016-18211	0	cM
745	SCRI_RS_183171	0	cM
746	JHI-Hv50k-2016-18214	0	cM
747	JHI-Hv50k-2016-18239	0	cM
748	JHI-Hv50k-2016-18243	0	cM
749	SCRI_RS_141140	0	cM
750	JHI-Hv50k-2016-18338	0	cM
751	JHI-Hv50k-2016-18354	0	cM
752	JHI-Hv50k-2016-18360	0	cM
753	JHI-Hv50k-2016-18373	0	cM
754	JHI-Hv50k-2016-18380	0	cM
755	JHI-Hv50k-2016-18381	0	cM
756	JHI-Hv50k-2016-18382	0	cM
757	JHI-Hv50k-2016-18385	0	cM
758	JHI-Hv50k-2016-18386	0	cM
759	JHI-Hv50k-2016-18400	0	cM
760	JHI-Hv50k-2016-18401	0	cM
761	ABG053	0.76	cM
762	JHI-Hv50k-2016-18410	0.02	cM
763	JHI-Hv50k-2016-18411	0	cM
764	JHI-Hv50k-2016-18413	0	cM
765	11_21134	0	cM
766	SCRI_RS_9480	0	cM
767	SCRI_RS_199179	0	cM
768	SCRI_RS_199178	0	cM
769	P17M47-182	0.14	cM
770	E36M59-360	0.07	cM
771	2_0617	0.15	cM
772	JHI-Hv50k-2016-18514	0.03	cM
773	SCRI_RS_132461	0	cM
774	E39M61-140	0.16	cM
775	JHI-Hv50k-2016-18529	0.03	cM
776	JHI-Hv50k-2016-18530	0	cM
777	MWG896	0.3	cM
778	E38M54-262	0.36	cM
779	JHI-Hv50k-2016-18696	0.11	cM
780	JHI-Hv50k-2016-18697	0	cM
781	11_11293	0	cM
782	JHI-Hv50k-2016-18712	0	cM
783	JHI-Hv50k-2016-18720	0	cM
784	JHI-Hv50k-2016-18721	0	cM
785	JHI-Hv50k-2016-18725	0	cM
786	JHI-Hv50k-2016-18726	0	cM
787	JHI-Hv50k-2016-18729	0	cM
788	12_10491	0	cM
789	JHI-Hv50k-2016-18735	0	cM
790	JHI-Hv50k-2016-18745	0	cM
791	JHI-Hv50k-2016-18747	0	cM
792	JHI-Hv50k-2016-18760	0	cM
793	JHI-Hv50k-2016-18762	0	cM
794	JHI-Hv50k-2016-18776	0	cM
795	JHI-Hv50k-2016-18779	0	cM
796	JHI-Hv50k-2016-18780	0	cM
797	JHI-Hv50k-2016-18793	0	cM
798	JHI-Hv50k-2016-18797	0	cM
799	JHI-Hv50k-2016-18883	0	cM
800	JHI-Hv50k-2016-18885	0	cM
801	E38M54-260	0.13	cM
802	1_0760	0.09	cM
803	JHI-Hv50k-2016-18833	0.17	cM
804	bPb-9084	0.01	cM
805	JHI-Hv50k-2016-18889	0	cM
806	JHI-Hv50k-2016-18940	0	cM
807	JHI-Hv50k-2016-18950	0	cM
808	E37M47-110	0.24	cM
809	JHI-Hv50k-2016-19014	0.15	cM
810	JHI-Hv50k-2016-19160	0	cM
811	JHI-Hv50k-2016-19169	0	cM
812	JHI-Hv50k-2016-19198	0	cM
813	JHI-Hv50k-2016-19217	0	cM
814	JHI-Hv50k-2016-19255	0	cM
815	JHI-Hv50k-2016-19261	0	cM
816	JHI-Hv50k-2016-19267	0	cM
817	11_10526	0	cM
818	JHI-Hv50k-2016-19311	0	cM
819	12_31467	0	cM
820	JHI-Hv50k-2016-19334	0	cM
821	JHI-Hv50k-2016-19345	0	cM
822	JHI-Hv50k-2016-19396	0	cM
823	JHI-Hv50k-2016-19484	0	cM
824	JHI-Hv50k-2016-19489	0	cM
825	JHI-Hv50k-2016-19505	0	cM
826	12_30683	0	cM
827	JHI-Hv50k-2016-19512	0	cM
828	JHI-Hv50k-2016-19518	0	cM
829	JHI-Hv50k-2016-19521	0	cM
830	JHI-Hv50k-2016-19531	0	cM
831	JHI-Hv50k-2016-19669	0	cM
832	JHI-Hv50k-2016-19675	0	cM
833	JHI-Hv50k-2016-19699	0	cM
834	JHI-Hv50k-2016-19711	0	cM
835	JHI-Hv50k-2016-19718	0	cM
836	JHI-Hv50k-2016-19743	0	cM
837	JHI-Hv50k-2016-19938	0	cM
838	SCRI_RS_188937	0	cM
839	JHI-Hv50k-2016-19943	0	cM
840	SCRI_RS_182631	0	cM
841	JHI-Hv50k-2016-19959	0	cM
842	JHI-Hv50k-2016-19966	0	cM
843	InDel1026	0.01	cM
844	1_0814	0.04	cM
845	bPb-7661	0.11	cM
846	3_1124	0.07	cM
847	InDel1027	0.07	cM
848	11_10957	0.09	cM
849	12_11301	0	cM
850	SCRI_RS_160916	0	cM
851	12_10235	0.39	cM
852	JHI-Hv50k-2016-20069	0	cM
853	JHI-Hv50k-2016-20076	0	cM
854	SCRI_RS_85918	0	cM
855	SCRI_RS_85917	0	cM
856	11_20855	0	cM
857	12_30796	0	cM
858	E33M54-313	0.11	cM
859	E42M55-396	0	cM
860	JHI-Hv50k-2016-20391	0.28	cM
861	JHI-Hv50k-2016-20414	0	cM
862	JHI-Hv50k-2016-20419	0	cM
863	11_11478	0	cM
864	SCRI_RS_82327	0	cM
865	JHI-Hv50k-2016-20488	0	cM
866	JHI-Hv50k-2016-20498	0	cM
867	JHI-Hv50k-2016-20512	0	cM
868	JHI-Hv50k-2016-20549	0	cM
869	JHI-Hv50k-2016-20585	0	cM
870	11_10470	0	cM
871	JHI-Hv50k-2016-20590	0	cM
872	JHI-Hv50k-2016-20636	0	cM
873	SCRI_RS_17924	0	cM
874	JHI-Hv50k-2016-20684	0	cM
875	JHI-Hv50k-2016-20692	0	cM
876	JHI-Hv50k-2016-20725	0	cM
877	12_30438	0	cM
878	SCRI_RS_139785	0	cM
879	12_10159	0	cM
880	SCRI_RS_149971	0	cM
881	12_30436	0	cM
882	12_30762	0	cM
883	JHI-Hv50k-2016-21026	0	cM
884	11_20757	0	cM
885	JHI-Hv50k-2016-22829	0	cM
886	JHI-Hv50k-2016-22836	0	cM
887	JHI-Hv50k-2016-22858	0	cM
888	JHI-Hv50k-2016-22869	0	cM
889	JHI-Hv50k-2016-22875	0	cM
890	JHI-Hv50k-2016-22927	0	cM
891	JHI-Hv50k-2016-23022	0	cM
892	SCRI_RS_193640	0	cM
893	JHI-Hv50k-2016-23041	0	cM
894	JHI-Hv50k-2016-23064	0	cM
895	SCRI_RS_141511	0	cM
896	11_20427	0	cM
897	JHI-Hv50k-2016-23106	0	cM
898	JHI-Hv50k-2016-23109	0	cM
899	12_30562	0	cM
900	11_20698	0	cM
901	12_30043	0	cM
902	JHI-Hv50k-2016-23277	0	cM
903	12_10300	0	cM
904	JHI-Hv50k-2016-23330	0	cM
905	11_11287	0	cM
906	JHI-Hv50k-2016-23368	0	cM
907	JHI-Hv50k-2016-23394	0	cM
908	11_21193	0	cM
909	11_20260	0	cM
910	12_30404	0	cM
911	JHI-Hv50k-2016-23511	0	cM
912	JHI-Hv50k-2016-23586	0	cM
913	JHI-Hv50k-2016-23594	0	cM
914	3_1177	0.18	cM
915	E37M61_3	0	cM
916	Ctig5280	0.2	cM
917	1_1357	0	cM
918	2_1072	0	cM
919	1_0238	0	cM
920	JHI-Hv50k-2016-23640	0.01	cM
921	JHI-Hv50k-2016-23694	0	cM
922	SCRI_RS_124377	0	cM
923	JHI-Hv50k-2016-23706	0	cM
924	JHI-Hv50k-2016-23721	0	cM
925	JHI-Hv50k-2016-23727	0	cM
926	JHI-Hv50k-2016-23754	0	cM
927	11_20660	0	cM
928	JHI-Hv50k-2016-23818	0	cM
929	SCRI_RS_143927	0	cM
930	JHI-Hv50k-2016-23829	0	cM
931	SCRI_RS_189586	0	cM
932	12_31208	0	cM
933	JHI-Hv50k-2016-23940	0	cM
934	JHI-Hv50k-2016-23975	0	cM
935	JHI-Hv50k-2016-24013	0	cM
936	SCRI_RS_186830	0	cM
937	JHI-Hv50k-2016-24165	0	cM
938	SCRI_RS_213103	0	cM
939	JHI-Hv50k-2016-24433	0	cM
940	JHI-Hv50k-2016-24596	0	cM
941	JHI-Hv50k-2016-24600	0	cM
942	JHI-Hv50k-2016-24624	0	cM
943	JHI-Hv50k-2016-24633	0	cM
944	JHI-Hv50k-2016-24648	0	cM
945	JHI-Hv50k-2016-24838	0	cM
946	JHI-Hv50k-2016-24851	0	cM
947	SCRI_RS_132604	0	cM
948	SCRI_RS_7197	0	cM
949	JHI-Hv50k-2016-24939	0	cM
950	JHI-Hv50k-2016-24990	0	cM
951	JHI-Hv50k-2016-25001	0	cM
952	SCRI_RS_236235	0	cM
953	JHI-Hv50k-2016-25043	0	cM
954	JHI-Hv50k-2016-25062	0	cM
955	SCRI_RS_151874	0	cM
956	JHI-Hv50k-2016-25140	0	cM
957	12_30592	0	cM
958	11_11484	0	cM
959	JHI-Hv50k-2016-25364	0	cM
960	JHI-Hv50k-2016-25378	0	cM
961	JHI-Hv50k-2016-25399	0	cM
962	GBM1042	0.09	cM
963	bPb-3217	0	cM
964	bPb-6408	0	cM
965	bPb-7231	0	cM
966	bPb-9418	0	cM
967	AF445769C	0	cM
968	bPb-4813	0.09	cM
969	InDel1176	0	cM
970	JHI-Hv50k-2016-25431	0.22	cM
971	SCRI_RS_141598	0	cM
972	12_31272	0	cM
973	JHI-Hv50k-2016-25723	0	cM
974	JHI-Hv50k-2016-25728	0	cM
975	JHI-Hv50k-2016-26334	0	cM
976	SCRI_RS_116685	0	cM
977	JHI-Hv50k-2016-26344	0	cM
978	SCRI_RS_158003	0	cM
979	JHI-Hv50k-2016-26363	0	cM
980	JHI-Hv50k-2016-26365	0	cM
981	bPb-2175	0.2	cM
982	bPb-8662	0.37	cM
983	bPb-9388	0	cM
984	bPb-1231	0	cM
985	bPb-1398	0	cM
986	bPb-1535	0	cM
987	bPb-1586	0	cM
988	bPb-2976	0	cM
989	bPb-5672	0	cM
990	BI947581	0	cM
991	Bmag876	0	cM
992	End1	0	cM
993	KFP219	0	cM
994	bPb-0559	0	cM
995	Ica1	0.13	cM
996	Bmag872	0	cM
997	bPb-4487	0	cM
998	bPb-5400	0	cM
999	bPb-9423	0	cM
1000	BF258391	0	cM
1001	BF260528	0	cM
1002	bPb-1347	0	cM
1003	JHI-Hv50k-2016-27829	0.09	cM
1004	JHI-Hv50k-2016-27837	0	cM
1005	11_10933	0	cM
1006	JHI-Hv50k-2016-27864	0	cM
1007	JHI-Hv50k-2016-27868	0	cM
1008	JHI-Hv50k-2016-27873	0	cM
1009	JHI-Hv50k-2016-27889	0	cM
1010	JHI-Hv50k-2016-27903	0	cM
1011	JHI-Hv50k-2016-27921	0	cM
1012	JHI-Hv50k-2016-27929	0	cM
1013	SCRI_RS_14834	0	cM
1014	JHI-Hv50k-2016-27941	0	cM
1015	JHI-Hv50k-2016-27948	0	cM
1016	JHI-Hv50k-2016-27954	0	cM
1017	JHI-Hv50k-2016-27961	0	cM
1018	JHI-Hv50k-2016-27968	0	cM
1019	JHI-Hv50k-2016-28014	0	cM
1020	SCRI_RS_167877	0	cM
1021	JHI-Hv50k-2016-28052	0	cM
1022	JHI-Hv50k-2016-28053	0	cM
1023	JHI-Hv50k-2016-28056	0	cM
1024	JHI-Hv50k-2016-28062	0	cM
1025	JHI-Hv50k-2016-28073	0	cM
1026	SCRI_RS_161643	0	cM
1027	JHI-Hv50k-2016-28094	0	cM
1028	12_30710	0	cM
1029	JHI-Hv50k-2016-28123	0	cM
1030	JHI-Hv50k-2016-28125	0	cM
1031	JHI-Hv50k-2016-28138	0	cM
1032	JHI-Hv50k-2016-28171	0	cM
1033	JHI-Hv50k-2016-28209	0	cM
1034	JHI-Hv50k-2016-28210	0	cM
1035	JHI-Hv50k-2016-28218	0	cM
1036	JHI-Hv50k-2016-28251	0	cM
1037	JHI-Hv50k-2016-28314	0	cM
1038	JHI-Hv50k-2016-28315	0	cM
1039	JHI-Hv50k-2016-28331	0	cM
1040	JHI-Hv50k-2016-28380	0	cM
1041	12_10198	0	cM
1042	JHI-Hv50k-2016-28416	0	cM
1043	JHI-Hv50k-2016-28456	0	cM
1044	12_30343	0	cM
1045	JHI-Hv50k-2016-28482	0	cM
1046	JHI-Hv50k-2016-28497	0	cM
1047	JHI-Hv50k-2016-28505	0	cM
1048	JHI-Hv50k-2016-28631	0	cM
1049	JHI-Hv50k-2016-28635	0	cM
1050	JHI-Hv50k-2016-28716	0	cM
1051	JHI-Hv50k-2016-28720	0	cM
1052	JHI-Hv50k-2016-28721	0	cM
1053	JHI-Hv50k-2016-28732	0	cM
1054	JHI-Hv50k-2016-28733	0	cM
1055	JHI-Hv50k-2016-28734	0	cM
1056	JHI-Hv50k-2016-28743	0	cM
1057	JHI-Hv50k-2016-28745	0	cM
1058	JHI-Hv50k-2016-28763	0	cM
1059	JHI-Hv50k-2016-28765	0	cM
1060	11_21053	0	cM
1061	JHI-Hv50k-2016-29177	0.39	cM
1062	JHI-Hv50k-2016-29181	0	cM
1063	JHI-Hv50k-2016-29220	0	cM
1064	JHI-Hv50k-2016-29224	0	cM
1065	JHI-Hv50k-2016-265803	0	cM
1066	11_10768	0	cM
1067	JHI-Hv50k-2016-29236	0	cM
1068	JHI-Hv50k-2016-29255	0	cM
1069	JHI-Hv50k-2016-29259	0	cM
1070	JHI-Hv50k-2016-29271	0	cM
1071	JHI-Hv50k-2016-29272	0	cM
1072	JHI-Hv50k-2016-29288	0	cM
1073	JHI-Hv50k-2016-29301	0	cM
1074	11_21333	0	cM
1075	JHI-Hv50k-2016-29418	0	cM
1076	JHI-Hv50k-2016-29419	0	cM
1077	JHI-Hv50k-2016-29420	0	cM
1078	JHI-Hv50k-2016-29421	0	cM
1079	JHI-Hv50k-2016-29428	0	cM
1080	JHI-Hv50k-2016-29468	0	cM
1081	SCRI_RS_156506	0	cM
1082	JHI-Hv50k-2016-29481	0	cM
1083	JHI-Hv50k-2016-29504	0	cM
1084	JHI-Hv50k-2016-29539	0	cM
1085	JHI-Hv50k-2016-29552	0	cM
1086	JHI-Hv50k-2016-29574	0	cM
1087	JHI-Hv50k-2016-29600	0	cM
1088	JHI-Hv50k-2016-29605	0	cM
1089	E42M51-243	0.16	cM
1090	E38M54-441	0.37	cM
1091	bPb-0720	0.02	cM
1092	bPb-7925	0	cM
1093	E32M49-187	0.03	cM
1094	E39M61-117	0.01	cM
1095	E35M58-468	0.08	cM
1096	bPb-0482	0.08	cM
1097	1_0764	0.04	cM
1098	Bmag149	0.16	cM
1099	3_0336	0	cM
1100	E39M54-193	0	cM
1101	ABG074	0	cM
1102	Bmag0872	0	cM
1103	E39M62-225	0	cM
1104	E45M61-512	0	cM
1105	E32M61-265	0	cM
1106	E35M61-92	0	cM
1107	E42M54-658	0	cM
1108	E39M62-216	0	cM
1109	ABG500A	0	cM
1110	P16M50-504	0	cM
1111	E42M55-203	0	cM
1112	E45M55-459	0	cM
1113	E33M54-263	0	cM
1114	E39M61-626	0	cM
1115	E36M50-250	0	cM
1116	E33M54-521	0	cM
1117	P15M52-217	0	cM
1118	E41M40-146	0	cM
1119	E37M50-58	0	cM
1120	E37M60-251	0	cM
1121	P15M53-163	0	cM
1122	P15M53-165	0	cM
1123	E39M48-198	0	cM
1124	E39M59-242	0	cM
1125	GBMS014	0	cM
1126	MWG913	0	cM
1127	Bmag0347	0	cM
1128	EBmac0656	0	cM
1129	Bmag0344c	0	cM
1130	Bmac0297e	0	cM
1131	bPb-0429	0	cM
1132	bPb-8294	0	cM
1133	bPb-8746	0	cM
1134	bPb-9333	0	cM
1135	bPb-8884	0	cM
1136	2_0973	0.03	cM
1137	bPb-6357	0	cM
1138	E35M55-88	0.04	cM
1139	bPb-1604	0.13	cM
1140	SCRI_RS_122216	0.02	cM
1141	11_10552	0	cM
1142	JHI-Hv50k-2016-30776	0	cM
1143	JHI-Hv50k-2016-30804	0	cM
1144	JHI-Hv50k-2016-30821	0	cM
1145	JHI-Hv50k-2016-30856	0	cM
1146	JHI-Hv50k-2016-30877	0	cM
1147	JHI-Hv50k-2016-30878	0	cM
1148	JHI-Hv50k-2016-30881	0	cM
1149	JHI-Hv50k-2016-30897	0	cM
1150	JHI-Hv50k-2016-30937	0	cM
1151	JHI-Hv50k-2016-30938	0	cM
1152	JHI-Hv50k-2016-30978	0	cM
1153	JHI-Hv50k-2016-30987	0	cM
1154	JHI-Hv50k-2016-30991	0	cM
1155	JHI-Hv50k-2016-31007	0	cM
1156	JHI-Hv50k-2016-31018	0	cM
1157	11_10176	0	cM
1158	JHI-Hv50k-2016-31075	0	cM
1159	SCRI_RS_192779	0	cM
1160	JHI-Hv50k-2016-31237	0	cM
1161	JHI-Hv50k-2016-31245	0	cM
1162	JHI-Hv50k-2016-31270	0	cM
1163	JHI-Hv50k-2016-31277	0	cM
1164	JHI-Hv50k-2016-31278	0	cM
1165	JHI-Hv50k-2016-31282	0	cM
1166	JHI-Hv50k-2016-31338	0	cM
1167	JHI-Hv50k-2016-31358	0	cM
1168	JHI-Hv50k-2016-31384	0	cM
1169	JHI-Hv50k-2016-31390	0	cM
1170	JHI-Hv50k-2016-31412	0	cM
1171	JHI-Hv50k-2016-31423	0	cM
1172	JHI-Hv50k-2016-31425	0	cM
1173	SCRI_RS_130666	0	cM
1174	JHI-Hv50k-2016-31529	0	cM
1175	JHI-Hv50k-2016-31535	0	cM
1176	SCRI_RS_236104	0	cM
1177	JHI-Hv50k-2016-31556	0	cM
1178	JHI-Hv50k-2016-31576	0	cM
1179	SCRI_RS_21483	0	cM
1180	JHI-Hv50k-2016-31584	0	cM
1181	JHI-Hv50k-2016-31591	0	cM
1182	JHI-Hv50k-2016-31595	0	cM
1183	SCRI_RS_182431	0	cM
1184	JHI-Hv50k-2016-31636	0	cM
1185	JHI-Hv50k-2016-31679	0	cM
1186	JHI-Hv50k-2016-31699	0	cM
1187	JHI-Hv50k-2016-31702	0	cM
1188	12_30753	0	cM
1189	JHI-Hv50k-2016-31785	0	cM
1190	E38M58-119	0.13	cM
1191	E42M32-252	0.02	cM
1192	E32M61-470	0.02	cM
1193	E33M61-385	0	cM
1194	GBR0991	0.03	cM
1195	E33M61-202	0.02	cM
1196	E37M50-148	0	cM
1197	E40M40-537	0.03	cM
1198	InDel1028	0	cM
1199	P15M52-179	0.02	cM
1200	EBmac405	0.1	cM
1201	JHI-Hv50k-2016-31771	0.01	cM
1202	JHI-Hv50k-2016-31799	0	cM
1203	JHI-Hv50k-2016-31801	0	cM
1204	JHI-Hv50k-2016-31802	0	cM
1205	JHI-Hv50k-2016-31803	0	cM
1206	JHI-Hv50k-2016-31804	0	cM
1207	JHI-Hv50k-2016-31807	0	cM
1208	JHI-Hv50k-2016-31808	0	cM
1209	JHI-Hv50k-2016-31809	0	cM
1210	JHI-Hv50k-2016-31811	0	cM
1211	JHI-Hv50k-2016-31813	0	cM
1212	JHI-Hv50k-2016-31814	0	cM
1213	JHI-Hv50k-2016-31822	0	cM
1214	JHI-Hv50k-2016-31832	0	cM
1215	JHI-Hv50k-2016-31835	0	cM
1216	12_10201	0	cM
1217	JHI-Hv50k-2016-31873	0	cM
1218	E38M55-711	0.02	cM
1219	E40M49-70	0.01	cM
1220	E37M50-192	0.02	cM
1221	E41M61-600	0.02	cM
1222	E33M55-152	0.02	cM
1223	E40M32-198	0.02	cM
1224	bPb-1127	0.02	cM
1225	ABC164a	0	cM
1226	ABC152B	0.01	cM
1227	InDel1036	0.01	cM
1228	InDel1048	0	cM
1229	InDel1049	0	cM
1230	1_1498	0.01	cM
1231	1_0597	0	cM
1232	1_0275	0	cM
1233	3_0268	0	cM
1234	1_1266	0	cM
1235	2_0514	0	cM
1236	2_1134	0	cM
1237	1_0314	0	cM
1238	3_0796	0	cM
1239	1_0294	0	cM
1240	1_0259	0	cM
1241	1_0526	0	cM
1242	3_1467	0	cM
1243	3_0683	0	cM
1244	1_0235	0	cM
1245	2_1432	0	cM
1246	1_1301	0	cM
1247	2_0855	0	cM
1248	1_0957	0	cM
1249	1_1064	0	cM
1250	3_0258	0	cM
1251	1_0470	0	cM
1252	3_0438	0	cM
1253	1_0159	0	cM
1254	3_1191	0	cM
1255	3_0436	0	cM
1256	1_1162	0	cM
1257	3_0762	0	cM
1258	1_1287	0	cM
1259	2_0047	0	cM
1260	2_0660	0	cM
1261	2_1188	0	cM
1262	1_1478	0	cM
1263	3_0498	0	cM
1264	1_0438	0	cM
1265	3_0562	0	cM
1266	1_0506	0	cM
1267	1_1336	0	cM
1268	2_0757	0	cM
1269	2_1408	0	cM
1270	2_0427	0	cM
1271	1_0300	0	cM
1272	1_1036	0	cM
1273	3_0462	0	cM
1274	3_0043	0	cM
1275	2_0698	0	cM
1276	2_0260	0	cM
1277	3_0404	0	cM
1278	2_1193	0	cM
1279	3_1381	0	cM
1280	3_1208	0	cM
1281	1_1209	0	cM
1282	1_0938	0	cM
1283	1_1484	0	cM
1284	2_1357	0	cM
1285	3_1272	0	cM
1286	1_0833	0	cM
1287	3_0592	0	cM
1288	3_0059	0	cM
1289	2_1312	0	cM
1290	3_1134	0	cM
1291	1_1169	0	cM
1292	2_1000	0	cM
1293	2_0810	0	cM
1294	2_0912	0	cM
1295	3_0350	0	cM
1296	3_0522	0	cM
1297	3_0774	0	cM
1298	1_1107	0	cM
1299	1_1359	0	cM
1300	1_1217	0	cM
1301	2_1217	0	cM
1302	3_0786	0	cM
1303	3_0672	0	cM
1304	1_0933	0	cM
1305	2_1361	0	cM
1306	1_0075	0	cM
1307	1_0293	0	cM
1308	3_0741	0	cM
1309	3_0243	0	cM
1310	1_1256	0	cM
1311	3_0110	0	cM
1312	3_0694	0	cM
1313	2_0798	0	cM
1314	3_0406	0	cM
1315	1_0520	0	cM
1316	1_1326	0	cM
1317	3_0750	0	cM
1318	3_0499	0	cM
1319	3_0478	0	cM
1320	3_0348	0	cM
1321	3_0710	0	cM
1322	1_0324	0	cM
1323	1_0198	0	cM
1324	2_1053	0	cM
1325	1_1248	0	cM
1326	EBmac0560a	0	cM
1327	GBM1412	0	cM
1328	E33M54-294	0	cM
1329	E35M54-99	0	cM
1330	E37M32-302	0	cM
1331	E42M40-255	0	cM
1332	GBMS093	0	cM
1333	MWG2056	0	cM
1334	E33M60--2	0	cM
1335	E32M48-203	0	cM
1336	E37M60-253	0	cM
1337	E32M48-230	0	cM
1338	E35M58-600	0	cM
1339	Bmag0211	0	cM
1340	Bmag0770	0	cM
1341	E37M47-204	0	cM
1342	E41M32-143	0	cM
1343	GBM1487	0	cM
1344	GBMS065	0	cM
1345	E32M59-90	0	cM
1346	E32M47-68	0	cM
1347	E32M59-88	0	cM
1348	GBMS219a	0	cM
1349	cMWG758	0	cM
1350	E40M38-565	0	cM
1351	ABG452	0	cM
1352	ABG494	0	cM
1353	BCD351C	0	cM
1354	Bmac0144h	0	cM
1355	E35M50-174	0	cM
1356	E38M48-680	0	cM
1357	RisBPP161C	0	cM
1358	WG789B	0	cM
1359	E35M48-457	0	cM
1360	Pcr2	0	cM
1361	ABG022B	0	cM
1362	E38M47-130	0	cM
1363	GBM1336	0	cM
1364	E42M48-128	0	cM
1365	E42M54-180	0	cM
1366	E42M54-53	0	cM
1367	GBM1480	0	cM
1368	P16M51-149	0	cM
1369	P16M51-150	0	cM
1370	Bmac0090	0	cM
1371	ksuF2A	0	cM
1372	GMS021	0	cM
1373	Bmag0504	0	cM
1374	Bmag0345	0	cM
1375	GBM1311	0	cM
1376	GBM1032	0	cM
1377	Bmag0350c	0	cM
1378	Bmag0103c	0	cM
1379	Bmag0113c	0	cM
1380	Bmag0318b	0	cM
1381	GBM1004	0	cM
1382	GBM1025	0	cM
1383	GBM1029	0	cM
1384	GBM1451	0	cM
1385	GBM1070	0	cM
1386	GBM1234	0	cM
1387	EBmac0659	0	cM
1388	EBmac0816	0	cM
1389	Bmac0044	0	cM
1390	EBmac0405	0	cM
1391	EBmac0501	0	cM
1392	HvALAAT	0	cM
1393	HVM64	0	cM
1394	HVM20	0	cM
1395	bPb-9717	0	cM
1396	Bmag211	0	cM
1397	bPb-6621	0	cM
1398	bPb-4949	0	cM
1399	0090I	0	cM
1400	0090J	0	cM
1401	0090R	0	cM
1402	0501A	0	cM
1403	0501C	0	cM
1404	0501E	0	cM
1405	Bmag644	0	cM
1406	bPb-7186	0	cM
1407	bPb-9675	0	cM
1408	0211B	0	cM
1409	BCD351b	0	cM
1410	Bmag347	0	cM
1411	Bmag5a	0	cM
1412	EBmac404	0	cM
1413	EBmac816	0	cM
1414	WG789d	0	cM
1415	bPb-0910	0	cM
1416	bPb-4980	0	cM
1417	bPb-0468	0	cM
1418	bPb-0579	0	cM
1419	bPb-2813	0	cM
1420	bPb-3835	0	cM
1421	bPb-4662	0	cM
1422	bPb-6358	0	cM
1423	bPb-7325	0	cM
1424	bPb-7644a	0	cM
1425	bPb-7859	0	cM
1426	bPb-8960	0	cM
1427	bPb-9057	0	cM
1428	bPb-9475	0	cM
1429	0211D	0	cM
1430	BF254175	0	cM
1431	BI949494C	0	cM
1432	bPb-4531	0	cM
1433	EBmac560	0	cM
1434	Bmag535	0	cM
1435	bPb-0249	0	cM
1436	bPb-2967	0	cM
1437	bPb-6110a	0	cM
1438	bPb-6853	0	cM
1439	bPt-3173	0	cM
1440	bPt-6453	0	cM
1441	bPt-7870	0	cM
1442	bPt-9073	0	cM
1443	Bmag770	0	cM
1444	EBmac501	0	cM
1445	bPb-3605	0	cM
1446	0501D	0	cM
1447	bPb-5683	0	cM
1448	bPb-1922	0	cM
1449	bPb-9611	0	cM
1450	bPb-5292	0	cM
1451	bPt-0325	0	cM
1452	bPt-0720	0	cM
1453	bPt-3302	0	cM
1454	bPt-5584	0	cM
1455	bPt-7068	0	cM
1456	bPt-9961	0	cM
1457	bPb-5749	0	cM
1458	bPb-9767	0	cM
1459	bPb-9957	0	cM
1460	bPt-6765	0	cM
1461	BG416701	0	cM
1462	Bmac90	0	cM
1463	bPt-7165	0	cM
1464	bPt-0150	0	cM
1465	bPb-9360	0	cM
1466	AWRM1	0	cM
1467	PSR158	0	cM
1468	bPt-4025	0	cM
1469	bPb-1377	0	cM
1470	bPb-5290	0	cM
1471	bPb-1193	0	cM
1472	bPb-7190	0	cM
1473	bPb-9246	0	cM
1474	0211G	0	cM
1475	BF627888	0	cM
1476	Bmag105	0	cM
1477	CDO105	0	cM
1478	bPb-3382	0	cM
1479	bPb-3986	0	cM
1480	bPb-1791	0	cM
1481	bPb-6133	0	cM
1482	bPb-4590	0	cM
1483	bPb-4614	0	cM
1484	bPb-5334	0	cM
1485	bPb-5486	0	cM
1486	bPb-7435	0	cM
1487	bPb-8897	0	cM
1488	bPt-4248	0	cM
1489	bPt-4715	0	cM
1490	BG367156	0	cM
1491	bPb-8763	0	cM
1492	bPb-6563	0	cM
1493	InDel1029	0	cM
1494	3_1405	0	cM
1495	2_0433	0	cM
1496	3_0058	0	cM
1497	bPb-2561	0	cM
1498	2_0077	0	cM
1499	2_0641	0	cM
1500	InDel1030	0	cM
1501	1_0416	0	cM
1502	1_1263	0	cM
1503	2_0360	0	cM
1504	2_1154	0	cM
1505	bPb-1934	0	cM
1506	InDel1031	0	cM
1507	InDel1032	0	cM
1508	InDel1033	0	cM
1509	InDel1034	0	cM
1510	2_1375	0	cM
1511	3_0093	0	cM
1512	3_0758	0	cM
1513	1_1334	0	cM
1514	InDel1035	0	cM
1515	1_0491	0	cM
1516	3_1334	0	cM
1517	bPb-6070	0	cM
1518	InDel1037	0	cM
1519	3_1320	0	cM
1520	1_0192	0	cM
1521	1_1176	0	cM
1522	1_1393	0	cM
1523	2_0474	0	cM
1524	2_0741	0	cM
1525	2_1097	0	cM
1526	2_1485	0	cM
1527	3_0018	0	cM
1528	3_0211	0	cM
1529	3_0306	0	cM
1530	3_0523	0	cM
1531	3_1358	0	cM
1532	bPb-4393	0	cM
1533	bPb-7341	0	cM
1534	bPb-8813	0	cM
1535	InDel1038	0	cM
1536	InDel1039	0	cM
1537	InDel1040	0	cM
1538	InDel1041	0	cM
1539	InDel1042	0	cM
1540	InDel1043	0	cM
1541	InDel1044	0	cM
1542	bPb-0603	0	cM
1543	1_0131	0	cM
1544	1_0612	0	cM
1545	1_1474	0	cM
1546	2_0208	0	cM
1547	2_1529	0	cM
1548	3_0417	0	cM
1549	bPb-7496	0	cM
1550	bPb-7896	0	cM
1551	InDel1045	0	cM
1552	InDel1046	0	cM
1553	InDel1047	0	cM
1554	2_0447	0	cM
1555	1_0374	0	cM
1556	1_0489	0	cM
1557	1_0802	0	cM
1558	2_0587	0	cM
1559	2_0871	0	cM
1560	2_0916	0	cM
1561	2_0948	0	cM
1562	2_1006	0	cM
1563	3_0160	0	cM
1564	3_1142	0	cM
1565	3_1386	0	cM
1566	bPb-3034	0	cM
1567	bPb-4121	0	cM
1568	bPb-4709	0	cM
1569	bPb-6876	0	cM
1570	Bmag0113a	0	cM
1571	InDel1050	0	cM
1572	InDel1051	0	cM
1573	InDel1052	0	cM
1574	InDel1053	0	cM
1575	InDel1054	0	cM
1576	InDel1055	0	cM
1577	InDel1056	0	cM
1578	InDel1057	0	cM
1579	InDel1058	0	cM
1580	InDel1059	0	cM
1581	InDel1060	0	cM
1582	InDel1061	0	cM
1583	InDel1062	0	cM
1584	InDel1063	0	cM
1585	InDel1064	0	cM
1586	InDel1065	0	cM
1587	bPb-1554	0	cM
1588	bPb-1812	0	cM
1589	InDel1066	0	cM
1590	InDel1067	0	cM
1591	1_0985	0	cM
1592	bPb-5080	0	cM
1593	3_0519	0	cM
1594	InDel1068	0	cM
1595	InDel1069	0	cM
1596	1_0759	0	cM
1597	3_0074	0	cM
1598	InDel1070	0	cM
1599	InDel1071	0	cM
1600	InDel1072	0	cM
1601	InDel1073	0	cM
1602	2_0938	0	cM
1603	InDel1074	0	cM
1604	InDel1075	0	cM
1605	InDel1076	0	cM
1606	2_1269	0	cM
1607	3_0315	0	cM
1608	InDel1077	0	cM
1609	InDel1078	0	cM
1610	1_1188	0	cM
1611	2_1486	0	cM
1612	3_0085	0	cM
1613	3_0387	0	cM
1614	bPb-8509	0	cM
1615	InDel1079	0	cM
1616	InDel1080	0	cM
1617	3_1505	0	cM
1618	InDel1081	0	cM
1619	2_1169	0	cM
1620	3_0464	0.07	cM
1621	bPb-4774	0	cM
1622	bPb-9429	0	cM
1623	E38M55-493	0.08	cM
1624	3_0343	0.08	cM
1625	E35M59-84	0	cM
1626	E37M38-230	0	cM
1627	E35M55-234	0	cM
1628	E35M55-407	0	cM
1629	E37M32-209	0	cM
1630	E41M40-740	0	cM
1631	E42M32-104	0	cM
1632	E45M55-84	0	cM
1633	GBM1216	0	cM
1634	E39M55-52	0	cM
1635	E33M58-544	0	cM
1636	E35M61-211	0	cM
1637	E40M38-94	0	cM
1638	E41M32-417	0	cM
1639	ABR337	0	cM
1640	EBmac0695	0	cM
1641	Bmac0063	0	cM
1642	bPb-1150	0	cM
1643	Bmag345a	0	cM
1644	InDel1082	0	cM
1645	bPb-3273	0	cM
1646	3_0534	0	cM
1647	bPb-4271	0	cM
1648	bPb-5425	0	cM
1649	JHI-Hv50k-2016-31892	0.01	cM
1650	JHI-Hv50k-2016-31897	0	cM
1651	JHI-Hv50k-2016-31914	0	cM
1652	11_20095	0	cM
1653	JHI-Hv50k-2016-31948	0	cM
1654	JHI-Hv50k-2016-32022	0	cM
1655	JHI-Hv50k-2016-32030	0	cM
1656	JHI-Hv50k-2016-32095	0	cM
1657	JHI-Hv50k-2016-32153	0	cM
1658	JHI-Hv50k-2016-32222	0	cM
1659	SCRI_RS_237999	0	cM
1660	JHI-Hv50k-2016-32372	0	cM
1661	JHI-Hv50k-2016-32383	0	cM
1662	JHI-Hv50k-2016-32385	0	cM
1663	JHI-Hv50k-2016-32394	0	cM
1664	JHI-Hv50k-2016-32395	0	cM
1665	SCRI_RS_118785	0	cM
1666	JHI-Hv50k-2016-32421	0	cM
1667	JHI-Hv50k-2016-32422	0	cM
1668	JHI-Hv50k-2016-32457	0	cM
1669	JHI-Hv50k-2016-32466	0	cM
1670	JHI-Hv50k-2016-32468	0	cM
1671	JHI-Hv50k-2016-32472	0	cM
1672	SCRI_RS_2945	0	cM
1673	JHI-Hv50k-2016-32488	0	cM
1674	JHI-Hv50k-2016-32539	0	cM
1675	JHI-Hv50k-2016-32545	0	cM
1676	JHI-Hv50k-2016-32546	0	cM
1677	JHI-Hv50k-2016-32560	0	cM
1678	JHI-Hv50k-2016-32562	0	cM
1679	JHI-Hv50k-2016-32572	0	cM
1680	JHI-Hv50k-2016-32582	0	cM
1681	JHI-Hv50k-2016-32584	0	cM
1682	JHI-Hv50k-2016-32587	0	cM
1683	JHI-Hv50k-2016-32597	0	cM
1684	JHI-Hv50k-2016-32598	0	cM
1685	JHI-Hv50k-2016-32599	0	cM
1686	JHI-Hv50k-2016-32600	0	cM
1687	JHI-Hv50k-2016-32631	0	cM
1688	JHI-Hv50k-2016-32633	0	cM
1689	11_10617	0	cM
1690	JHI-Hv50k-2016-32691	0	cM
1691	SCRI_RS_12873	0	cM
1692	JHI-Hv50k-2016-32714	0	cM
1693	JHI-Hv50k-2016-32727	0	cM
1694	JHI-Hv50k-2016-32783	0	cM
1695	11_10798	0	cM
1696	JHI-Hv50k-2016-32814	0	cM
1697	JHI-Hv50k-2016-32818	0	cM
1698	JHI-Hv50k-2016-32825	0	cM
1699	JHI-Hv50k-2016-32827	0	cM
1700	JHI-Hv50k-2016-32856	0	cM
1701	JHI-Hv50k-2016-32857	0	cM
1702	JHI-Hv50k-2016-32874	0	cM
1703	JHI-Hv50k-2016-32893	0	cM
1704	JHI-Hv50k-2016-32895	0	cM
1705	JHI-Hv50k-2016-32896	0	cM
1706	JHI-Hv50k-2016-32919	0	cM
1707	JHI-Hv50k-2016-32931	0	cM
1708	JHI-Hv50k-2016-32932	0	cM
1709	JHI-Hv50k-2016-32948	0	cM
1710	JHI-Hv50k-2016-32955	0	cM
1711	JHI-Hv50k-2016-32958	0	cM
1712	JHI-Hv50k-2016-32962	0	cM
1713	JHI-Hv50k-2016-32972	0	cM
1714	JHI-Hv50k-2016-33006	0	cM
1715	JHI-Hv50k-2016-33013	0	cM
1716	JHI-Hv50k-2016-33015	0	cM
1717	JHI-Hv50k-2016-33016	0	cM
1718	JHI-Hv50k-2016-33019	0	cM
1719	JHI-Hv50k-2016-33054	0	cM
1720	JHI-Hv50k-2016-33055	0	cM
1721	JHI-Hv50k-2016-33056	0	cM
1722	JHI-Hv50k-2016-33097	0	cM
1723	JHI-Hv50k-2016-33109	0	cM
1724	JHI-Hv50k-2016-33120	0	cM
1725	E38M61-276	0.03	cM
1726	E36M49-58	0	cM
1727	E35M48-420	0	cM
1728	E39M48-281	0	cM
1729	MWG800	0	cM
1730	CDO105B	0	cM
1731	E35M50-54	0	cM
1732	GBMS037	0	cM
1733	GBM1013	0	cM
1734	1_0552	0.06	cM
1735	1_1444	0	cM
1736	2_1333	0	cM
1737	1_0768	0	cM
1738	1_0105	0	cM
1739	InDel1083	0	cM
1740	InDel1084	0	cM
1741	InDel1085	0	cM
1742	3_0739	0	cM
1743	InDel1086	0	cM
1744	InDel1087	0	cM
1745	JHI-Hv50k-2016-33161	0.3	cM
1746	JHI-Hv50k-2016-33226	0	cM
1747	JHI-Hv50k-2016-33306	0	cM
1748	JHI-Hv50k-2016-33450	0	cM
1749	JHI-Hv50k-2016-33457	0	cM
1750	JHI-Hv50k-2016-33506	0	cM
1751	JHI-Hv50k-2016-33568	0	cM
1752	2_0478	0.19	cM
1753	3_0820	0	cM
1754	3_0821	0	cM
1755	2_0997	0	cM
1756	1_0201	0	cM
1757	E32M49-117	0	cM
1758	E42M32-122	0	cM
1759	E42M54-612	0	cM
1760	E37M59-278	0	cM
1761	E42M55-118	0	cM
1762	E35M48-116	0	cM
1763	Glb1	0	cM
1764	Dor2	0	cM
1765	bPb-9005	0	cM
1766	bPb-1723	0	cM
1767	2_0541	0	cM
1768	InDel1088	0	cM
1769	3_1314	0	cM
1770	bPb-5015	0	cM
1771	InDel1094	0	cM
1772	InDel1095	0	cM
1773	InDel1096	0	cM
1774	InDel1097	0	cM
1775	GBM1072	0.15	cM
1776	SCRI_RS_132028	0.06	cM
1777	JHI-Hv50k-2016-33745	0	cM
1778	JHI-Hv50k-2016-33750	0	cM
1779	JHI-Hv50k-2016-33767	0	cM
1780	JHI-Hv50k-2016-33836	0	cM
1781	JHI-Hv50k-2016-33846	0	cM
1782	JHI-Hv50k-2016-33848	0	cM
1783	JHI-Hv50k-2016-33868	0	cM
1784	SCRI_RS_236551	0	cM
1785	JHI-Hv50k-2016-33883	0	cM
1786	JHI-Hv50k-2016-33885	0	cM
1787	JHI-Hv50k-2016-33931	0	cM
1788	JHI-Hv50k-2016-33934	0	cM
1789	JHI-Hv50k-2016-33943	0	cM
1790	JHI-Hv50k-2016-34001	0	cM
1791	JHI-Hv50k-2016-34002	0	cM
1792	JHI-Hv50k-2016-34012	0	cM
1793	12_31179	0	cM
1794	JHI-Hv50k-2016-34019	0	cM
1795	E40M40-585	0.11	cM
1796	E38M47-208	0.12	cM
1797	E39M59-163	0.13	cM
1798	2_0095	0	cM
1799	2_1463	0	cM
1800	3_0753	0.04	cM
1801	3_1532	0	cM
1802	1_0617	0	cM
1803	1_0176	0	cM
1804	InDel1089	0	cM
1805	3_0466	0	cM
1806	3_0579	0	cM
1807	bPb-5365	0	cM
1808	InDel1090	0	cM
1809	InDel1091	0	cM
1810	InDel1092	0	cM
1811	InDel1093	0	cM
1812	InDel1178	0.01	cM
1813	E37M59-470	0.05	cM
1814	E36M49-60	0.18	cM
1815	JHI-Hv50k-2016-34151	0.14	cM
1816	3_1116	0.02	cM
1817	E38M50-224	0.08	cM
1818	MWG506	0	cM
1819	OsR758	0	cM
1820	Ris13	0	cM
1821	GBM1051	0	cM
1822	JHI-Hv50k-2016-34187	0.28	cM
1823	JHI-Hv50k-2016-34297	0	cM
1824	JHI-Hv50k-2016-34309	0	cM
1825	JHI-Hv50k-2016-34338	0	cM
1826	JHI-Hv50k-2016-34351	0	cM
1827	JHI-Hv50k-2016-34352	0	cM
1828	JHI-Hv50k-2016-34353	0	cM
1829	JHI-Hv50k-2016-34364	0	cM
1830	JHI-Hv50k-2016-34382	0	cM
1831	SCRI_RS_194015	0	cM
1832	JHI-Hv50k-2016-34406	0	cM
1833	JHI-Hv50k-2016-34522	0	cM
1834	E42M40-236	0.01	cM
1835	E41M61-244	0.13	cM
1836	bPb-8107	0.12	cM
1837	ABC152E	0	cM
1838	AWBMA34	0	cM
1839	PSR121	0	cM
1840	Bmag0228a	0.11	cM
1841	JHI-Hv50k-2016-34590	0.02	cM
1842	JHI-Hv50k-2016-34594	0	cM
1843	SCRI_RS_204611	0	cM
1844	JHI-Hv50k-2016-34635	0	cM
1845	1_0798	0.09	cM
1846	1_1049	0	cM
1847	3_0304	0	cM
1848	3_0744	0	cM
1849	2_1306	0	cM
1850	1_0302	0	cM
1851	2_1131	0	cM
1852	GBM1334	0	cM
1853	2_0991	0	cM
1854	bPb-4041	0	cM
1855	InDel1098	0	cM
1856	2_0282	0	cM
1857	3_0161	0	cM
1858	1_1193	0	cM
1859	E37M50-510	0.09	cM
1860	E40M32-654	0.51	cM
1861	JHI-Hv50k-2016-34637	0.08	cM
1862	SCRI_RS_160500	0	cM
1863	JHI-Hv50k-2016-34761	0	cM
1864	JHI-Hv50k-2016-34776	0	cM
1865	SCRI_RS_188820	0	cM
1866	SCRI_RS_151228	0	cM
1867	SCRI_RS_151894	0	cM
1868	JHI-Hv50k-2016-34823	0	cM
1869	JHI-Hv50k-2016-34951	0	cM
1870	JHI-Hv50k-2016-35065	0	cM
1871	JHI-Hv50k-2016-35094	0	cM
1872	JHI-Hv50k-2016-35129	0	cM
1873	SCRI_RS_239686	0	cM
1874	JHI-Hv50k-2016-35160	0	cM
1875	12_30477	0	cM
1876	SCRI_RS_206795	0	cM
1877	JHI-Hv50k-2016-35205	0	cM
1878	11_10516	0	cM
1879	JHI-Hv50k-2016-35220	0	cM
1880	JHI-Hv50k-2016-35242	0	cM
1881	3_1179	0.08	cM
1882	3_1401	0	cM
1883	3_1087	0	cM
1884	bPb-9035	0	cM
1885	InDel1099	0	cM
1886	3_0624	0	cM
1887	11_10002	0.07	cM
1888	5253360D1	0.25	cM
1889	SCRI_RS_120605	0	cM
1890	JHI-Hv50k-2016-35366	0	cM
1891	JHI-Hv50k-2016-35375	0	cM
1892	JHI-Hv50k-2016-35411	0	cM
1893	JHI-Hv50k-2016-35414	0	cM
1894	11_21219	0	cM
1895	JHI-Hv50k-2016-35429	0	cM
1896	JHI-Hv50k-2016-35448	0	cM
1897	12_31464	0	cM
1898	JHI-Hv50k-2016-35452	0	cM
1899	JHI-Hv50k-2016-35477	0	cM
1900	JHI-Hv50k-2016-35478	0	cM
1901	JHI-Hv50k-2016-35489	0	cM
1902	JHI-Hv50k-2016-35500	0	cM
1903	JHI-Hv50k-2016-35502	0	cM
1904	JHI-Hv50k-2016-35506	0	cM
1905	JHI-Hv50k-2016-35507	0	cM
1906	JHI-Hv50k-2016-35526	0	cM
1907	JHI-Hv50k-2016-35551	0	cM
1908	11_11367	0	cM
1909	JHI-Hv50k-2016-35575	0	cM
1910	JHI-Hv50k-2016-35602	0	cM
1911	JHI-Hv50k-2016-35609	0	cM
1912	JHI-Hv50k-2016-35633	0	cM
1913	JHI-Hv50k-2016-35656	0	cM
1914	JHI-Hv50k-2016-35696	0	cM
1915	JHI-Hv50k-2016-35703	0	cM
1916	JHI-Hv50k-2016-35714	0	cM
1917	JHI-Hv50k-2016-35724	0	cM
1918	JHI-Hv50k-2016-35726	0	cM
1919	SCRI_RS_175487	0	cM
1920	JHI-Hv50k-2016-35739	0	cM
1921	E33M54-298	0.09	cM
1922	E35M61-177	0.03	cM
1923	E37M47-200	0	cM
1924	HVM22b	0	cM
1925	HvUXS2	0.13	cM
1926	SCRI_RS_133886	0.04	cM
1927	HVGLUEND	0.1	cM
1928	JHI-Hv50k-2016-35759	0	cM
1929	JHI-Hv50k-2016-35762	0	cM
1930	E32M60-141	0.28	cM
1931	E33M60--13	0	cM
1932	JHI-Hv50k-2016-35822	0.11	cM
1933	JHI-Hv50k-2016-35839	0	cM
1934	E32M50-72	0.13	cM
1935	E40M59_5	0.05	cM
1936	JHI-Hv50k-2016-35972	0.21	cM
1937	SCRI_RS_157039	0	cM
1938	JHI-Hv50k-2016-36007	0	cM
1939	JHI-Hv50k-2016-36057	0	cM
1940	JHI-Hv50k-2016-36101	0	cM
1941	JHI-Hv50k-2016-36201	0	cM
1942	2_0432	0.2	cM
1943	2_0642	0	cM
1944	bPb-1133	0	cM
1945	bPb-8183	0	cM
1946	AWWM3	0	cM
1947	BCD454	0	cM
1948	CDO473	0	cM
1949	3_0061	0	cM
1950	3_0094	0	cM
1951	bPb-0722	0	cM
1952	3_0327	0	cM
1953	3_0477	0	cM
1954	InDel1100	0	cM
1955	P15M53-113	0.01	cM
1956	E37M50-60	0.17	cM
1957	E38M54-163	0.07	cM
1958	GBM1153	0	cM
1959	JHI-Hv50k-2016-36393	0.15	cM
1960	JHI-Hv50k-2016-36398	0	cM
1961	12_10166	0	cM
1962	2_1431	0.22	cM
1963	1_0516	0	cM
1964	InDel1101	0	cM
1965	1_0313	0	cM
1966	1_0043	0.01	cM
1967	2_1347	0	cM
1968	bPb-1168	0	cM
1969	bPb-1313	0	cM
1970	JHI-Hv50k-2016-35400	0.16	cM
1971	JHI-Hv50k-2016-35401	0	cM
1972	JHI-Hv50k-2016-36456	0	cM
1973	JHI-Hv50k-2016-36457	0	cM
1974	JHI-Hv50k-2016-36460	0	cM
1975	JHI-Hv50k-2016-36461	0	cM
1976	JHI-Hv50k-2016-36485	0	cM
1977	JHI-Hv50k-2016-36605	0	cM
1978	JHI-Hv50k-2016-36634	0	cM
1979	JHI-Hv50k-2016-36645	0	cM
1980	11_20290	0	cM
1981	JHI-Hv50k-2016-36661	0	cM
1982	JHI-Hv50k-2016-36668	0	cM
1983	JHI-Hv50k-2016-36684	0	cM
1984	JHI-Hv50k-2016-36690	0	cM
1985	JHI-Hv50k-2016-36731	0	cM
1986	JHI-Hv50k-2016-36756	0	cM
1987	12_30505	0	cM
1988	JHI-Hv50k-2016-36777	0	cM
1989	JHI-Hv50k-2016-36783	0	cM
1990	JHI-Hv50k-2016-36785	0	cM
1991	JHI-Hv50k-2016-36828	0	cM
1992	JHI-Hv50k-2016-36844	0	cM
1993	JHI-Hv50k-2016-36848	0	cM
1994	JHI-Hv50k-2016-36852	0	cM
1995	JHI-Hv50k-2016-36867	0	cM
1996	JHI-Hv50k-2016-36965	0	cM
[truncated: 26,392 more rows]

## Sheet: Table S7
Table S7. Construction of a high-density consensus map for barley in this study
No.	Chromosome	Marker	Position (cM)
1	1H	JHI-Hv50k-2016-200	0
2	1H	JHI-Hv50k-2016-270	0
3	1H	JHI-Hv50k-2016-284	0
4	1H	SCRI_RS_227491	0
5	1H	SCRI_RS_149838	0
6	1H	JHI-Hv50k-2016-745	0
7	1H	12_30969	0
8	1H	E39M61-334	0
9	1H	ksuD14	0
10	1H	bPt-0055	0
11	1H	bPt-8272	0.25
12	1H	JHI-Hv50k-2016-392	0.25
13	1H	JHI-Hv50k-2016-498	0.39
14	1H	24-1B	0.39
15	1H	32-11A	0.48
16	1H	37-6A	0.48
17	1H	45-5A	0.48
18	1H	bPt-1318	0.48
19	1H	GBMS187	2.51
20	1H	E38M47-122	2.522
21	1H	bPb-5064	3.233
22	1H	bPb-7697	3.27
23	1H	bPt-1519	3.27
24	1H	bPb-0178	3.27
25	1H	E42M51-108	3.27
26	1H	P15M53-134	5.085
27	1H	Xp12m49B210	5.749
28	1H	E42M51-113	6.035
29	1H	E37M33-181	6.552
30	1H	JHI-Hv50k-2016-1864	6.552
31	1H	JHI-Hv50k-2016-1951	6.64
32	1H	SCRI_RS_124234	6.64
33	1H	JHI-Hv50k-2016-2322	6.64
34	1H	JHI-Hv50k-2016-2855	6.64
35	1H	JHI-Hv50k-2016-2859	7.42
36	1H	JHI-Hv50k-2016-3779	7.42
37	1H	SCRI_RS_232577	7.42
38	1H	JHI-Hv50k-2016-4209	7.42
39	1H	JHI-Hv50k-2016-4247	7.42
40	1H	JHI-Hv50k-2016-4298	7.42
41	1H	SCRI_RS_60293	7.42
42	1H	11_10419	7.42
43	1H	JHI-Hv50k-2016-4426	7.42
44	1H	JHI-Hv50k-2016-4520	7.42
45	1H	JHI-Hv50k-2016-4532	7.42
46	1H	SCRI_RS_60145	7.42
47	1H	JHI-Hv50k-2016-4822	7.42
48	1H	12_10636	7.42
49	1H	JHI-Hv50k-2016-4897	7.42
50	1H	JHI-Hv50k-2016-5029	7.42
51	1H	JHI-Hv50k-2016-5040	7.42
52	1H	JHI-Hv50k-2016-5157	7.42
53	1H	SCRI_RS_194326	7.42
54	1H	JHI-Hv50k-2016-5228	7.42
55	1H	JHI-Hv50k-2016-5286	7.42
56	1H	12_31144	7.42
57	1H	JHI-Hv50k-2016-5369	7.42
58	1H	JHI-Hv50k-2016-5448	7.42
59	1H	JHI-Hv50k-2016-5663	7.42
60	1H	JHI-Hv50k-2016-5959	7.42
61	1H	JHI-Hv50k-2016-5960	7.42
62	1H	JHI-Hv50k-2016-6091	7.42
63	1H	JHI-Hv50k-2016-6092	7.42
64	1H	JHI-Hv50k-2016-6206	7.42
65	1H	JHI-Hv50k-2016-6222	7.42
66	1H	SCRI_RS_82277	7.42
67	1H	1_0420	7.42
68	1H	2_0275	7.55
69	1H	2_0373	7.55
70	1H	2_0479	7.55
71	1H	bPb-6451	7.55
72	1H	InDel1001	7.692
73	1H	InDel1002	7.692
74	1H	InDel1003	7.692
75	1H	bPb-6777a	7.692
76	1H	JHI-Hv50k-2016-6496	7.802
77	1H	JHI-Hv50k-2016-6497	7.81
78	1H	WBE205	7.81
79	1H	JHI-Hv50k-2016-6652	7.842
80	1H	bPb-6188	8.2
81	1H	bPb-1663	8.202
82	1H	mRh	8.562
83	1H	JHI-Hv50k-2016-6543	8.571
84	1H	Xp11m61A238	8.58113
85	1H	JHI-Hv50k-2016-7033	8.59
86	1H	JHI-Hv50k-2016-7035	8.59
87	1H	12_11011	8.59
88	1H	12_30933	8.59
89	1H	bPb-0878	8.59
90	1H	bPb-3489	8.722
91	1H	bPb-5159	8.722
92	1H	bPb-9115	8.722
93	1H	bPb-9234	8.722
94	1H	bPb-9567	8.722
95	1H	bPb-2862	8.722
96	1H	bPt-3432	8.722
97	1H	E42M51-119	9.082
98	1H	bPt-5332	9.131
99	1H	bPb-3451	9.252
100	1H	bPb-6318	9.252
101	1H	bPb-7112	9.252
102	1H	3_0969	9.252
103	1H	3_0542	9.502
104	1H	3_0968	9.502
105	1H	3_0970	9.502
106	1H	JHI-Hv50k-2016-7222	9.502
107	1H	JHI-Hv50k-2016-7228	10.16
108	1H	JHI-Hv50k-2016-7237	10.16
109	1H	JHI-Hv50k-2016-7238	10.16
110	1H	1_1223	10.16
111	1H	P16M50-156	10.252
112	1H	1_0895	10.267
113	1H	2_1354	10.272
114	1H	JHI-Hv50k-2016-7390	10.272
115	1H	JHI-Hv50k-2016-7394	10.55
116	1H	JHI-Hv50k-2016-7404	10.55
117	1H	JHI-Hv50k-2016-7405	10.55
118	1H	JHI-Hv50k-2016-7443	10.55
119	1H	JHI-Hv50k-2016-7449	10.55
120	1H	JHI-Hv50k-2016-7452	10.55
121	1H	SCRI_RS_162524	10.55
122	1H	JHI-Hv50k-2016-7753	10.94
123	1H	JHI-Hv50k-2016-7757	10.94
124	1H	JHI-Hv50k-2016-7860	10.94
125	1H	JHI-Hv50k-2016-7866	10.94
126	1H	11_21174	10.94
127	1H	JHI-Hv50k-2016-7922	10.94
128	1H	JHI-Hv50k-2016-7965	10.94
129	1H	JHI-Hv50k-2016-8132	10.94
130	1H	JHI-Hv50k-2016-8208	11.33
131	1H	SCRI_RS_1929	11.33
132	1H	JHI-Hv50k-2016-8341	11.33
133	1H	JHI-Hv50k-2016-8401	11.33
134	1H	2_0842	11.33
135	1H	1_1311	11.632
136	1H	1_0460	11.632
137	1H	2_0836	11.632
138	1H	3_0715	11.632
139	1H	2_1067	11.632
140	1H	2_0502	11.632
141	1H	3_1144	11.632
142	1H	2_1456	11.632
143	1H	1_0410	11.632
144	1H	2_0238	11.632
145	1H	1_0419	11.632
146	1H	1_0636	11.632
147	1H	MWG835A	11.632
148	1H	P15M47-316	11.632
149	1H	ABG059	11.632
150	1H	Act8A	11.632
151	1H	MWG938	11.632
152	1H	bPb-0405	11.632
153	1H	bPb-1165	11.632
154	1H	bPb-1348	11.632
155	1H	bPb-3622	11.632
156	1H	bPb-5912	11.632
157	1H	bPb-6482	11.632
158	1H	bPb-9881	11.632
159	1H	bPt-0005	11.632
160	1H	bPt-0487	11.632
161	1H	bPt-0848	11.632
162	1H	bPt-1833	11.632
163	1H	bPt-2419	11.632
164	1H	bPt-3852	11.632
165	1H	bPt-4774	11.632
166	1H	bPt-5342	11.632
167	1H	bPt-5389	11.632
168	1H	bPt-5433	11.632
169	1H	bPt-5619	11.632
170	1H	bPt-6329	11.632
171	1H	bPt-8010	11.632
172	1H	bPt-8024	11.632
173	1H	bPt-8274	11.632
174	1H	bPt-9651	11.632
175	1H	bPt-9702	11.632
176	1H	bPt-9901	11.632
177	1H	BE216485B	11.632
178	1H	BI949494B	11.632
179	1H	bPb-0181	11.632
180	1H	bPb-6238	11.632
181	1H	bPb-5877a	11.632
182	1H	bPb-3600	11.632
183	1H	bPb-3776	11.632
184	1H	bPb-9718	11.632
185	1H	bPb-1312	11.632
186	1H	bPb-2170	11.632
187	1H	bPb-2723	11.632
188	1H	bPb-3249	11.632
189	1H	bPb-7043	11.632
190	1H	bPb-9608	11.632
191	1H	bPb-7137	11.632
192	1H	bPb-0487	11.632
193	1H	3_0916	11.632
194	1H	3_0917	11.632
195	1H	2_0951	11.632
196	1H	3_1303	11.632
197	1H	3_0944	11.632
198	1H	3_0945	11.632
199	1H	bPb-5877	11.632
200	1H	1_0654	11.632
201	1H	2_0554	11.632
202	1H	bPb-2000	11.632
203	1H	bPb-4607	11.632
204	1H	bPb-5242	11.632
205	1H	bPb-8212	11.632
206	1H	bPb-8559	11.632
207	1H	bPb-0005	11.632
208	1H	bPb-7241	11.632
209	1H	3_0283	11.632
210	1H	bPb-0374	11.632
211	1H	bPb-1781	11.632
212	1H	bPb-3594	11.632
213	1H	bPb-5043	11.632
214	1H	bPb-8345	11.632
215	1H	bPb-9664	11.632
216	1H	InDel1004	11.632
217	1H	InDel1005	11.632
218	1H	InDel1006	11.632
219	1H	3_0933	11.632
220	1H	ABC801	11.632
221	1H	1_1011	11.642
222	1H	1_0730	11.642
223	1H	2_0865	11.642
224	1H	MWG920-1B	11.642
225	1H	JHI-Hv50k-2016-8710	11.684
226	1H	JHI-Hv50k-2016-8793	11.72
227	1H	SCRI_RS_165792	11.72
228	1H	JHI-Hv50k-2016-8797	11.72
229	1H	SCRI_RS_222250	11.72
230	1H	JHI-Hv50k-2016-9237	11.72
231	1H	Hor2	11.72
232	1H	dRti	11.735
233	1H	Hor5	11.965
234	1H	OsR662	11.965
235	1H	E45M55-57	11.965
236	1H	JHI-Hv50k-2016-9519	12.258
237	1H	JHI-Hv50k-2016-9567	12.5
238	1H	P15M47-314	12.5
239	1H	bPb-2055	12.818
240	1H	ABG1014	12.902
241	1H	5-16B	12.902
242	1H	AF445764	13.082
243	1H	W1-C1	13.082
244	1H	bPb-1318	13.082
245	1H	bPb-8973	13.082
246	1H	InDel1007	13.082
247	1H	3_0287	13.082
248	1H	bPb-6387	13.082
249	1H	2_1174	13.082
250	1H	InDel1024	13.112
251	1H	InDel1025	13.152
252	1H	1_0716	13.152
253	1H	JHI-Hv50k-2016-9618	13.152
254	1H	12_30918	13.28
255	1H	2_1226	13.28
256	1H	1_0549	13.592
257	1H	InDel1008	13.592
258	1H	InDel1009	13.592
259	1H	2_0177	13.592
260	1H	JHI-Hv50k-2016-9842	13.592
261	1H	JHI-Hv50k-2016-9857	13.67
262	1H	jfr001B	13.67
263	1H	JHI-Hv50k-2016-9963	13.882
264	1H	JHI-Hv50k-2016-9983	14.06
265	1H	JHI-Hv50k-2016-9987	14.06
266	1H	SCRI_RS_148560	14.06
267	1H	E42M51-497	14.06
268	1H	JHI-Hv50k-2016-10222	14.434
269	1H	JHI-Hv50k-2016-10223	14.45
270	1H	JHI-Hv50k-2016-10260	14.45
271	1H	JHI-Hv50k-2016-10265	14.45
272	1H	JHI-Hv50k-2016-10283	14.45
273	1H	SCRI_RS_148733	14.45
274	1H	JHI-Hv50k-2016-10336	14.45
275	1H	JHI-Hv50k-2016-10363	14.45
276	1H	3_0957	14.45
277	1H	Aga6	14.502
278	1H	KFP153B	14.833
279	1H	MWG36A	14.833
280	1H	MWG2148	14.872
281	1H	JHI-Hv50k-2016-10993	15.09
282	1H	JHI-Hv50k-2016-10994	15.23
283	1H	SCRI_RS_130600	15.23
284	1H	SCRI_RS_182656	15.23
285	1H	SCRI_RS_130592	15.23
286	1H	JHI-Hv50k-2016-11028	15.23
287	1H	3_0817	15.23
288	1H	3_1149	15.492
289	1H	3_0950	15.492
290	1H	3_0919	15.492
291	1H	3_1533	15.492
292	1H	2_0665	15.492
293	1H	3_0951	15.492
294	1H	3_0952	15.492
295	1H	3_0918	15.492
296	1H	3_0632	15.492
297	1H	3_0266	15.492
298	1H	bPb-8562	15.492
299	1H	3_0495	15.492
300	1H	3_0911	15.492
301	1H	3_0912	15.492
302	1H	InDel1177	15.492
303	1H	3_0814	15.492
304	1H	3_0815	15.492
305	1H	3_0816	15.492
306	1H	dkAzmil	15.492
307	1H	E37M50-100	15.658
308	1H	InDel1010	15.658
309	1H	bPb-1562	16.032
310	1H	P15M47-153	16.042
311	1H	JHI-Hv50k-2016-11098	16.05
312	1H	3_0811	16.41
313	1H	3_0812	16.522
314	1H	cMWG645	16.522
315	1H	ABG316F	16.652
316	1H	ABG319E	16.652
317	1H	MWG2021A	16.652
318	1H	MWG2048	16.652
319	1H	MWG2245	16.652
320	1H	3_0588	16.652
321	1H	CDO99	17.0383
322	1H	InDel1011	17.122
323	1H	InDel1012	17.122
324	1H	InDel1013	17.122
325	1H	InDel1014	17.122
326	1H	InDel1173	17.122
327	1H	bPb-6273	17.122
328	1H	JHI-Hv50k-2016-11149	17.122
329	1H	InDel1015	17.19
330	1H	3261249S1	17.2838
331	1H	E33M61-110	17.322
332	1H	E35M48-51	17.807
333	1H	JHI-Hv50k-2016-11229	17.932
334	1H	JHI-Hv50k-2016-11495	18.36
335	1H	InDel1016	18.36
336	1H	JHI-Hv50k-2016-11646	18.472
337	1H	JHI-Hv50k-2016-11873	18.75
338	1H	JHI-Hv50k-2016-11874	18.75
339	1H	JHI-Hv50k-2016-11876	18.75
340	1H	SCRI_RS_139220	18.75
341	1H	12_30948	19.14
342	1H	JHI-Hv50k-2016-11970	19.14
343	1H	JHI-Hv50k-2016-12202	19.14
344	1H	E32M61-111	19.14
345	1H	MWG837B	19.294
346	1H	3_0955	19.297
347	1H	bPb-2757	19.322
348	1H	bPb-9414	19.322
349	1H	bPb-9604	19.322
350	1H	bPb-9952	19.322
351	1H	InDel1017	19.322
352	1H	InDel1018	19.322
353	1H	3_0118	19.322
354	1H	3_0954	19.322
355	1H	1_0332	19.322
356	1H	bPb-2212	19.422
357	1H	bPb-3117	19.722
358	1H	2_0318	19.722
359	1H	2_0106	19.762
360	1H	3_0947	19.762
361	1H	dMla6	19.762
362	1H	MWG2083	19.777
363	1H	MWG2197	19.777
364	1H	MWG036A	19.777
365	1H	MWG042A	19.8
366	1H	GBMS062	19.8
367	1H	E45M55-317	20.51
368	1H	JHI-Hv50k-2016-12523	20.642
369	1H	JHI-Hv50k-2016-12666	20.7
370	1H	JHI-Hv50k-2016-12669	21.09
371	1H	bPb-0473	21.09
372	1H	bPb-2183	21.17
373	1H	bPb-4657	21.17
374	1H	3_0948	21.17
375	1H	2_0749	21.282
376	1H	2_0575	21.282
377	1H	1_0775	21.282
378	1H	MWG837	21.282
379	1H	ABC165C	21.34
380	1H	bPb-5445	21.34
381	1H	bPb-5638	21.34
382	1H	bPb-7306	21.34
383	1H	bPb-8094	21.34
384	1H	bPb-9339	21.34
385	1H	BCD402	21.34
386	1H	PSR381	21.34
387	1H	GMS21	21.34
388	1H	JHI-Hv50k-2016-12689	21.34
389	1H	MGB402	21.34
390	1H	JHI-Hv50k-2016-12699	21.48
391	1H	JHI-Hv50k-2016-12700	21.48
392	1H	JHI-Hv50k-2016-12702	21.48
393	1H	JHI-Hv50k-2016-12703	21.48
394	1H	JHI-Hv50k-2016-12704	21.48
395	1H	JHI-Hv50k-2016-12707	21.48
396	1H	JHI-Hv50k-2016-12715	21.48
397	1H	11_20371	21.48
398	1H	JHI-Hv50k-2016-12736	21.48
399	1H	JHI-Hv50k-2016-12821	21.48
400	1H	P15M53-444	21.48
401	1H	1_0484	21.544
402	1H	1_0501	21.772
403	1H	2_0598	21.772
404	1H	EBmac0565a	21.772
405	1H	Chs3	21.87
406	1H	Hor1	22.318
407	1H	MWG2261	22.42
408	1H	Ris45B	22.42
409	1H	JHI-Hv50k-2016-12986	22.42
410	1H	bPt-5198	23.83
411	1H	Bmac213	23.93
412	1H	S53707	24.721
413	1H	bPb-4741	24.75
414	1H	InDel1019	24.89
415	1H	3268947S1	24.9885
416	1H	InDel1020	25.092
417	1H	SCRI_RS_124926	25.092
418	1H	11_10873	26.17
419	1H	JHI-Hv50k-2016-13264	26.17
420	1H	JHI-Hv50k-2016-13282	26.17
421	1H	JHI-Hv50k-2016-13324	26.17
422	1H	JHI-Hv50k-2016-13325	26.17
423	1H	SCRI_RS_153360	26.17
424	1H	JHI-Hv50k-2016-13419	26.17
425	1H	SCRI_RS_4891	26.17
426	1H	SCRI_RS_138043	26.17
427	1H	GBM1007	26.17
428	1H	JHI-Hv50k-2016-13500	26.461
429	1H	SCRI_RS_14227	26.56
430	1H	JHI-Hv50k-2016-13509	26.56
431	1H	JHI-Hv50k-2016-13566	26.56
432	1H	JHI-Hv50k-2016-13578	26.56
433	1H	JHI-Hv50k-2016-13583	26.56
434	1H	JHI-Hv50k-2016-13621	26.56
435	1H	SCRI_RS_88375	26.56
436	1H	JHI-Hv50k-2016-13780	26.56
437	1H	SCRI_RS_150226	26.56
438	1H	JHI-Hv50k-2016-13961	26.56
439	1H	JHI-Hv50k-2016-14076	26.56
440	1H	SCRI_RS_171221	26.56
441	1H	JHI-Hv50k-2016-14306	26.56
442	1H	PM	26.56
443	1H	bPb-9788	27.01
444	1H	E35M48-544	27.17
445	1H	7933218D1	27.7997
446	1H	bPt-2476	27.949
447	1H	bPt-2831	28.17
448	1H	bPt-7738	28.17
449	1H	bPt-9186	28.17
450	1H	bPt-9745	28.17
451	1H	E41M40-469	28.17
452	1H	P16M51-378	28.424
453	1H	Bmac0399	28.424
454	1H	E32M61-585	28.871
455	1H	E41M40-474	28.871
456	1H	bPt-9006	29.074
457	1H	ABA004	29.22
458	1H	JHI-Hv50k-2016-14681	29.703
459	1H	GBM10423	29.8508
460	1H	SCRI_RS_155382	29.88
461	1H	JHI-Hv50k-2016-14683	29.88
462	1H	11_10757	29.88
463	1H	JHI-Hv50k-2016-14867	29.88
464	1H	JHI-Hv50k-2016-14904	29.88
465	1H	bPb-3773	29.88
466	1H	ksuE18a	30.22
467	1H	1_0030	30.22
468	1H	2_0371	30.27
469	1H	JHI-Hv50k-2016-14929	30.27
470	1H	JHI-Hv50k-2016-14930	30.27
471	1H	JHI-Hv50k-2016-14932	30.27
472	1H	InDel1174	30.27
473	1H	JHI-Hv50k-2016-15025	30.4
474	1H	JHI-Hv50k-2016-15027	30.66
475	1H	JHI-Hv50k-2016-15033	30.66
476	1H	JHI-Hv50k-2016-15043	30.66
477	1H	JHI-Hv50k-2016-15048	30.66
478	1H	JHI-Hv50k-2016-15050	30.66
479	1H	JHI-Hv50k-2016-15051	30.66
480	1H	JHI-Hv50k-2016-15068	30.66
481	1H	JHI-Hv50k-2016-15073	30.66
482	1H	JHI-Hv50k-2016-15075	30.66
483	1H	JHI-Hv50k-2016-15082	30.66
484	1H	JHI-Hv50k-2016-15099	30.66
485	1H	JHI-Hv50k-2016-15113	30.66
486	1H	P16M51-395	30.66
487	1H	Bmac0213	30.81
488	1H	3_0876	30.813
489	1H	3_0877	31.41
490	1H	SCRI_RS_239784	31.41
491	1H	JHI-Hv50k-2016-15408	31.45
492	1H	JHI-Hv50k-2016-15414	31.45
493	1H	SCRI_RS_150500	31.45
494	1H	JHI-Hv50k-2016-15510	31.45
495	1H	JHI-Hv50k-2016-15515	31.45
496	1H	JHI-Hv50k-2016-15523	31.45
497	1H	JHI-Hv50k-2016-15529	31.45
498	1H	JHI-Hv50k-2016-15574	31.45
499	1H	JHI-Hv50k-2016-15598	31.45
500	1H	JHI-Hv50k-2016-15630	31.45
501	1H	JHI-Hv50k-2016-15607	31.45
502	1H	JHI-Hv50k-2016-15608	32.62
503	1H	JHI-Hv50k-2016-15609	32.62
504	1H	12_31276	32.62
505	1H	JHI-Hv50k-2016-15705	32.62
506	1H	JHI-Hv50k-2016-15707	32.62
507	1H	JHI-Hv50k-2016-15722	32.62
508	1H	JHI-Hv50k-2016-15869	32.62
509	1H	JHI-Hv50k-2016-15870	33.01
510	1H	JHI-Hv50k-2016-15952	33.01
511	1H	JHI-Hv50k-2016-15962	33.01
512	1H	JHI-Hv50k-2016-15964	33.01
513	1H	JHI-Hv50k-2016-16019	33.01
514	1H	JHI-Hv50k-2016-16025	33.4
515	1H	JHI-Hv50k-2016-16026	33.4
516	1H	bPb-9337	33.4
517	1H	3_0241	33.62
518	1H	2_0712	33.68
519	1H	1_0873	33.68
520	1H	1_0186	33.68
521	1H	2_0767	33.68
522	1H	1_0757	33.68
523	1H	bPb-2166	33.68
524	1H	bPt-1419	33.68
525	1H	bPt-1695	33.68
526	1H	bPt-2276	33.68
527	1H	bPt-2947	33.68
528	1H	bPt-6418	33.68
529	1H	bPt-9747	33.68
530	1H	bPb-6237	33.68
531	1H	2_0440	33.68
532	1H	InDel1021	33.68
533	1H	JHI-Hv50k-2016-16033	33.96
534	1H	JHI-Hv50k-2016-16053	34.18
535	1H	JHI-Hv50k-2016-16065	34.18
536	1H	JHI-Hv50k-2016-16066	34.18
537	1H	InDel1175	34.18
538	1H	E33M54-108	34.63
539	1H	1_0744	34.808
540	1H	2_1048	35.05
541	1H	2_0110	35.52
542	1H	bPb-8375	35.52
543	1H	InDel1022	35.52
544	1H	bPb-0539	35.52
545	1H	JHI-Hv50k-2016-16174	35.52
546	1H	JHI-Hv50k-2016-16178	35.74
547	1H	JHI-Hv50k-2016-16180	35.74
548	1H	JHI-Hv50k-2016-16185	35.74
549	1H	JHI-Hv50k-2016-16203	35.74
550	1H	JHI-Hv50k-2016-16218	35.74
551	1H	JHI-Hv50k-2016-16219	35.74
552	1H	JHI-Hv50k-2016-16224	35.74
553	1H	JHI-Hv50k-2016-16232	35.74
554	1H	JHI-Hv50k-2016-16233	35.74
555	1H	JHI-Hv50k-2016-16240	35.74
556	1H	JHI-Hv50k-2016-16245	35.74
557	1H	JHI-Hv50k-2016-16247	35.74
558	1H	JHI-Hv50k-2016-16248	35.74
559	1H	JHI-Hv50k-2016-16250	35.74
560	1H	JHI-Hv50k-2016-16252	35.74
561	1H	JHI-Hv50k-2016-16253	35.74
562	1H	JHI-Hv50k-2016-16255	35.74
563	1H	JHI-Hv50k-2016-16257	35.74
564	1H	JHI-Hv50k-2016-16260	35.74
565	1H	JHI-Hv50k-2016-16264	35.74
566	1H	BCD098A	35.74
567	1H	ZenG11B	36.1
568	1H	3_1276	36.121
569	1H	bPb-4415	36.29
570	1H	InDel1023	36.29
571	1H	bPb-8359	36.29
572	1H	P17M54-210	36.29
573	1H	BCD98	36.332
574	1H	11_10760	36.63
575	1H	JHI-Hv50k-2016-16332	36.91
576	1H	JHI-Hv50k-2016-16399	36.91
577	1H	JHI-Hv50k-2016-16400	36.91
578	1H	JHI-Hv50k-2016-16401	36.91
579	1H	JHI-Hv50k-2016-16403	36.91
580	1H	JHI-Hv50k-2016-16405	36.91
581	1H	JHI-Hv50k-2016-16413	36.91
582	1H	JHI-Hv50k-2016-16437	36.91
583	1H	JHI-Hv50k-2016-16442	36.91
584	1H	JHI-Hv50k-2016-16444	36.91
585	1H	JHI-Hv50k-2016-16445	36.91
586	1H	JHI-Hv50k-2016-16448	36.91
587	1H	JHI-Hv50k-2016-16449	36.91
588	1H	JHI-Hv50k-2016-16450	36.91
589	1H	JHI-Hv50k-2016-16459	36.91
590	1H	JHI-Hv50k-2016-16461	36.91
591	1H	JHI-Hv50k-2016-16462	36.91
592	1H	JHI-Hv50k-2016-16468	36.91
593	1H	JHI-Hv50k-2016-16469	36.91
594	1H	JHI-Hv50k-2016-16473	36.91
595	1H	JHI-Hv50k-2016-16475	36.91
596	1H	JHI-Hv50k-2016-16477	36.91
597	1H	JHI-Hv50k-2016-16478	36.91
598	1H	JHI-Hv50k-2016-16480	36.91
599	1H	JHI-Hv50k-2016-16481	36.91
600	1H	JHI-Hv50k-2016-16482	36.91
601	1H	JHI-Hv50k-2016-16489	36.91
602	1H	JHI-Hv50k-2016-16491	36.91
603	1H	JHI-Hv50k-2016-16499	36.91
604	1H	JHI-Hv50k-2016-16507	36.91
605	1H	JHI-Hv50k-2016-16514	36.91
606	1H	JHI-Hv50k-2016-16516	36.91
607	1H	JHI-Hv50k-2016-16517	36.91
608	1H	JHI-Hv50k-2016-16542	36.91
609	1H	JHI-Hv50k-2016-16622	36.91
610	1H	JHI-Hv50k-2016-16623	37.3
611	1H	JHI-Hv50k-2016-16624	37.3
612	1H	JHI-Hv50k-2016-16625	37.3
613	1H	JHI-Hv50k-2016-16626	37.3
614	1H	JHI-Hv50k-2016-16644	37.3
615	1H	JHI-Hv50k-2016-16648	37.3
616	1H	JHI-Hv50k-2016-16650	37.3
617	1H	JHI-Hv50k-2016-16651	37.3
618	1H	JHI-Hv50k-2016-16654	37.3
619	1H	JHI-Hv50k-2016-16655	37.3
620	1H	JHI-Hv50k-2016-16657	37.3
621	1H	11_21072	37.3
622	1H	JHI-Hv50k-2016-16677	37.3
623	1H	JHI-Hv50k-2016-16680	37.3
624	1H	JHI-Hv50k-2016-16684	37.3
625	1H	JHI-Hv50k-2016-16711	37.3
626	1H	JHI-Hv50k-2016-16712	37.3
627	1H	JHI-Hv50k-2016-16715	37.3
628	1H	JHI-Hv50k-2016-16731	37.3
629	1H	JHI-Hv50k-2016-16732	37.3
630	1H	JHI-Hv50k-2016-16733	37.3
631	1H	JHI-Hv50k-2016-16735	37.3
632	1H	JHI-Hv50k-2016-16778	37.3
633	1H	JHI-Hv50k-2016-16780	37.3
634	1H	JHI-Hv50k-2016-16787	37.3
635	1H	JHI-Hv50k-2016-16799	37.3
636	1H	JHI-Hv50k-2016-16800	37.3
637	1H	JHI-Hv50k-2016-16807	37.3
638	1H	JHI-Hv50k-2016-16839	37.3
639	1H	12_31177	37.3
640	1H	JHI-Hv50k-2016-16845	37.3
641	1H	BCD098	37.3
642	1H	CDO099	37.317
643	1H	JHI-Hv50k-2016-16903	37.317
644	1H	JHI-Hv50k-2016-16906	37.89
645	1H	JHI-Hv50k-2016-16907	37.89
646	1H	JHI-Hv50k-2016-16908	37.89
647	1H	JHI-Hv50k-2016-16911	37.89
648	1H	JHI-Hv50k-2016-16913	37.89
649	1H	JHI-Hv50k-2016-16918	37.89
650	1H	JHI-Hv50k-2016-16921	37.89
651	1H	JHI-Hv50k-2016-16923	37.89
652	1H	JHI-Hv50k-2016-16924	37.89
653	1H	JHI-Hv50k-2016-16927	37.89
654	1H	JHI-Hv50k-2016-16928	37.89
655	1H	JHI-Hv50k-2016-16929	37.89
656	1H	JHI-Hv50k-2016-16965	37.89
657	1H	JHI-Hv50k-2016-17006	37.89
658	1H	jfc011B	37.89
659	1H	JHI-Hv50k-2016-17042	38.17
660	1H	JHI-Hv50k-2016-17064	38.28
661	1H	JHI-Hv50k-2016-17065	38.28
662	1H	JHI-Hv50k-2016-17082	38.28
663	1H	JHI-Hv50k-2016-17085	38.28
664	1H	JHI-Hv50k-2016-17086	38.28
665	1H	JHI-Hv50k-2016-17159	38.28
666	1H	JHI-Hv50k-2016-17163	38.28
667	1H	JHI-Hv50k-2016-17164	38.28
668	1H	JHI-Hv50k-2016-17165	38.28
669	1H	P17M47-127	38.28
670	1H	4170979D1	38.3156
671	1H	jfc003B	38.586
672	1H	RWTHAT13	38.66
673	1H	jfc006B	38.766
674	1H	JHI-Hv50k-2016-17218	39.02
675	1H	JHI-Hv50k-2016-17219	39.06
676	1H	JHI-Hv50k-2016-17222	39.06
677	1H	JHI-Hv50k-2016-17226	39.06
678	1H	JHI-Hv50k-2016-17238	39.06
679	1H	JHI-Hv50k-2016-17241	39.06
680	1H	JHI-Hv50k-2016-17362	39.06
681	1H	JHI-Hv50k-2016-17393	39.06
682	1H	JHI-Hv50k-2016-17394	39.06
683	1H	JHI-Hv50k-2016-17441	39.06
684	1H	12_30336	39.06
685	1H	JHI-Hv50k-2016-17481	39.06
686	1H	SCRI_RS_114047	39.06
687	1H	SCRI_RS_193392	39.06
688	1H	2_1233	39.06
689	1H	MGB325	39.5129
690	1H	JHI-Hv50k-2016-17526	40.09
691	1H	JHI-Hv50k-2016-17533	40.63
692	1H	SCRI_RS_153785	40.63
693	1H	SCRI_RS_170869	40.63
694	1H	JHI-Hv50k-2016-17765	41.02
695	1H	11_10764	41.02
696	1H	JHI-Hv50k-2016-17846	41.02
697	1H	JHI-Hv50k-2016-17849	41.02
698	1H	JHI-Hv50k-2016-17850	41.02
699	1H	JHI-Hv50k-2016-17884	41.02
700	1H	JHI-Hv50k-2016-17885	41.02
701	1H	SCRI_RS_189483	41.02
702	1H	JHI-Hv50k-2016-17892	41.02
703	1H	JHI-Hv50k-2016-17895	41.02
704	1H	JHI-Hv50k-2016-17898	41.02
705	1H	JHI-Hv50k-2016-17901	41.02
706	1H	JHI-Hv50k-2016-17903	41.02
707	1H	JHI-Hv50k-2016-17905	41.02
708	1H	JHI-Hv50k-2016-17907	41.02
709	1H	SCRI_RS_140837	41.02
710	1H	JHI-Hv50k-2016-17965	41.02
711	1H	JHI-Hv50k-2016-17966	41.02
712	1H	JHI-Hv50k-2016-17967	41.02
713	1H	SCRI_RS_230987	41.02
714	1H	SCRI_RS_184784	41.02
715	1H	SCRI_RS_11615	41.41
716	1H	JHI-Hv50k-2016-18006	41.41
717	1H	JHI-Hv50k-2016-18032	41.41
718	1H	JHI-Hv50k-2016-18042	41.41
719	1H	JHI-Hv50k-2016-18043	41.41
720	1H	SCRI_RS_160545	41.41
721	1H	11_10275	41.41
722	1H	JHI-Hv50k-2016-18068	41.41
723	1H	JHI-Hv50k-2016-18132	41.41
724	1H	JHI-Hv50k-2016-18133	41.41
725	1H	SCRI_RS_147042	41.41
726	1H	JHI-Hv50k-2016-18134	41.41
727	1H	JHI-Hv50k-2016-18138	41.41
728	1H	JHI-Hv50k-2016-18139	41.41
729	1H	JHI-Hv50k-2016-18141	41.41
730	1H	JHI-Hv50k-2016-18142	41.41
731	1H	JHI-Hv50k-2016-18149	41.41
732	1H	11_10597	41.41
733	1H	JHI-Hv50k-2016-18158	41.41
734	1H	JHI-Hv50k-2016-18159	41.41
735	1H	JHI-Hv50k-2016-18160	41.41
736	1H	JHI-Hv50k-2016-18163	41.41
737	1H	11_20514	41.41
738	1H	JHI-Hv50k-2016-18164	41.41
739	1H	SCRI_RS_187264	41.41
740	1H	JHI-Hv50k-2016-18180	41.41
741	1H	JHI-Hv50k-2016-18188	41.41
742	1H	JHI-Hv50k-2016-18206	41.41
743	1H	JHI-Hv50k-2016-18209	41.41
744	1H	JHI-Hv50k-2016-18211	41.41
745	1H	SCRI_RS_183171	41.41
746	1H	JHI-Hv50k-2016-18214	41.41
747	1H	JHI-Hv50k-2016-18239	41.41
748	1H	JHI-Hv50k-2016-18243	41.41
749	1H	SCRI_RS_141140	41.41
750	1H	JHI-Hv50k-2016-18338	41.41
751	1H	JHI-Hv50k-2016-18354	41.41
752	1H	JHI-Hv50k-2016-18360	41.41
753	1H	JHI-Hv50k-2016-18373	41.41
754	1H	JHI-Hv50k-2016-18380	41.41
755	1H	JHI-Hv50k-2016-18381	41.41
756	1H	JHI-Hv50k-2016-18382	41.41
757	1H	JHI-Hv50k-2016-18385	41.41
758	1H	JHI-Hv50k-2016-18386	41.41
759	1H	JHI-Hv50k-2016-18400	41.41
760	1H	JHI-Hv50k-2016-18401	41.41
761	1H	ABG053	41.41
762	1H	JHI-Hv50k-2016-18410	42.165
763	1H	JHI-Hv50k-2016-18411	42.19
764	1H	JHI-Hv50k-2016-18413	42.19
765	1H	11_21134	42.19
766	1H	SCRI_RS_9480	42.19
767	1H	SCRI_RS_199179	42.19
768	1H	SCRI_RS_199178	42.19
769	1H	P17M47-182	42.19
770	1H	E36M59-360	42.333
771	1H	2_0617	42.402
772	1H	JHI-Hv50k-2016-18514	42.55
773	1H	SCRI_RS_132461	42.58
774	1H	E39M61-140	42.58
775	1H	JHI-Hv50k-2016-18529	42.744
776	1H	JHI-Hv50k-2016-18530	42.77
777	1H	MWG896	42.77
778	1H	E38M54-262	43.072
779	1H	JHI-Hv50k-2016-18696	43.436
780	1H	JHI-Hv50k-2016-18697	43.55
781	1H	11_11293	43.55
782	1H	JHI-Hv50k-2016-18712	43.55
783	1H	JHI-Hv50k-2016-18720	43.55
784	1H	JHI-Hv50k-2016-18721	43.55
785	1H	JHI-Hv50k-2016-18725	43.55
786	1H	JHI-Hv50k-2016-18726	43.55
787	1H	JHI-Hv50k-2016-18729	43.55
788	1H	12_10491	43.55
789	1H	JHI-Hv50k-2016-18735	43.55
790	1H	JHI-Hv50k-2016-18745	43.55
791	1H	JHI-Hv50k-2016-18747	43.55
792	1H	JHI-Hv50k-2016-18760	43.55
793	1H	JHI-Hv50k-2016-18762	43.55
794	1H	JHI-Hv50k-2016-18776	43.55
795	1H	JHI-Hv50k-2016-18779	43.55
796	1H	JHI-Hv50k-2016-18780	43.55
797	1H	JHI-Hv50k-2016-18793	43.55
798	1H	JHI-Hv50k-2016-18797	43.55
799	1H	JHI-Hv50k-2016-18883	43.55
800	1H	JHI-Hv50k-2016-18885	43.55
801	1H	E38M54-260	43.55
802	1H	1_0760	43.685
803	1H	JHI-Hv50k-2016-18833	43.77
804	1H	bPb-9084	43.9379
805	1H	JHI-Hv50k-2016-18889	43.95
806	1H	JHI-Hv50k-2016-18940	43.95
807	1H	JHI-Hv50k-2016-18950	43.95
808	1H	E37M47-110	43.95
809	1H	JHI-Hv50k-2016-19014	44.193
810	1H	JHI-Hv50k-2016-19160	44.34
811	1H	JHI-Hv50k-2016-19169	44.34
812	1H	JHI-Hv50k-2016-19198	44.34
813	1H	JHI-Hv50k-2016-19217	44.34
814	1H	JHI-Hv50k-2016-19255	44.34
815	1H	JHI-Hv50k-2016-19261	44.34
816	1H	JHI-Hv50k-2016-19267	44.34
817	1H	11_10526	44.34
818	1H	JHI-Hv50k-2016-19311	44.34
819	1H	12_31467	44.34
820	1H	JHI-Hv50k-2016-19334	44.34
821	1H	JHI-Hv50k-2016-19345	44.34
822	1H	JHI-Hv50k-2016-19396	44.34
823	1H	JHI-Hv50k-2016-19484	44.34
824	1H	JHI-Hv50k-2016-19489	44.34
825	1H	JHI-Hv50k-2016-19505	44.34
826	1H	12_30683	44.34
827	1H	JHI-Hv50k-2016-19512	44.34
828	1H	JHI-Hv50k-2016-19518	44.34
829	1H	JHI-Hv50k-2016-19521	44.34
830	1H	JHI-Hv50k-2016-19531	44.34
831	1H	JHI-Hv50k-2016-19669	44.34
832	1H	JHI-Hv50k-2016-19675	44.34
833	1H	JHI-Hv50k-2016-19699	44.34
834	1H	JHI-Hv50k-2016-19711	44.34
835	1H	JHI-Hv50k-2016-19718	44.34
836	1H	JHI-Hv50k-2016-19743	44.34
837	1H	JHI-Hv50k-2016-19938	44.34
838	1H	SCRI_RS_188937	44.34
839	1H	JHI-Hv50k-2016-19943	44.34
840	1H	SCRI_RS_182631	44.34
841	1H	JHI-Hv50k-2016-19959	44.34
842	1H	JHI-Hv50k-2016-19966	44.34
843	1H	InDel1026	44.34
844	1H	1_0814	44.35
845	1H	bPb-7661	44.39
846	1H	3_1124	44.5
847	1H	InDel1027	44.57
848	1H	11_10957	44.64
849	1H	12_11301	44.73
850	1H	SCRI_RS_160916	44.73
851	1H	12_10235	44.73
852	1H	JHI-Hv50k-2016-20069	45.12
853	1H	JHI-Hv50k-2016-20076	45.12
854	1H	SCRI_RS_85918	45.12
855	1H	SCRI_RS_85917	45.12
856	1H	11_20855	45.12
857	1H	12_30796	45.12
858	1H	E33M54-313	45.12
859	1H	E42M55-396	45.234
860	1H	JHI-Hv50k-2016-20391	45.234
861	1H	JHI-Hv50k-2016-20414	45.51
862	1H	JHI-Hv50k-2016-20419	45.51
863	1H	11_11478	45.51
864	1H	SCRI_RS_82327	45.51
865	1H	JHI-Hv50k-2016-20488	45.51
866	1H	JHI-Hv50k-2016-20498	45.51
867	1H	JHI-Hv50k-2016-20512	45.51
868	1H	JHI-Hv50k-2016-20549	45.51
869	1H	JHI-Hv50k-2016-20585	45.51
870	1H	11_10470	45.51
871	1H	JHI-Hv50k-2016-20590	45.51
872	1H	JHI-Hv50k-2016-20636	45.51
873	1H	SCRI_RS_17924	45.51
874	1H	JHI-Hv50k-2016-20684	45.51
875	1H	JHI-Hv50k-2016-20692	45.51
876	1H	JHI-Hv50k-2016-20725	45.51
877	1H	12_30438	45.51
878	1H	SCRI_RS_139785	45.51
879	1H	12_10159	45.51
880	1H	SCRI_RS_149971	45.51
881	1H	12_30436	45.51
882	1H	12_30762	45.51
883	1H	JHI-Hv50k-2016-21026	45.51
884	1H	11_20757	45.51
885	1H	JHI-Hv50k-2016-22829	45.51
886	1H	JHI-Hv50k-2016-22836	45.51
887	1H	JHI-Hv50k-2016-22858	45.51
888	1H	JHI-Hv50k-2016-22869	45.51
889	1H	JHI-Hv50k-2016-22875	45.51
890	1H	JHI-Hv50k-2016-22927	45.51
891	1H	JHI-Hv50k-2016-23022	45.51
892	1H	SCRI_RS_193640	45.51
893	1H	JHI-Hv50k-2016-23041	45.51
894	1H	JHI-Hv50k-2016-23064	45.51
895	1H	SCRI_RS_141511	45.51
896	1H	11_20427	45.51
897	1H	JHI-Hv50k-2016-23106	45.51
898	1H	JHI-Hv50k-2016-23109	45.51
899	1H	12_30562	45.51
900	1H	11_20698	45.51
901	1H	12_30043	45.51
902	1H	JHI-Hv50k-2016-23277	45.51
903	1H	12_10300	45.51
904	1H	JHI-Hv50k-2016-23330	45.51
905	1H	11_11287	45.51
906	1H	JHI-Hv50k-2016-23368	45.51
907	1H	JHI-Hv50k-2016-23394	45.51
908	1H	11_21193	45.51
909	1H	11_20260	45.51
910	1H	12_30404	45.51
911	1H	JHI-Hv50k-2016-23511	45.51
912	1H	JHI-Hv50k-2016-23586	45.51
913	1H	JHI-Hv50k-2016-23594	45.51
914	1H	3_1177	45.51
915	1H	E37M61_3	45.6856
916	1H	Ctig5280	45.6856
917	1H	1_1357	45.89
918	1H	2_1072	45.89
919	1H	1_0238	45.89
920	1H	JHI-Hv50k-2016-23640	45.89
921	1H	JHI-Hv50k-2016-23694	45.9
922	1H	SCRI_RS_124377	45.9
923	1H	JHI-Hv50k-2016-23706	45.9
924	1H	JHI-Hv50k-2016-23721	45.9
925	1H	JHI-Hv50k-2016-23727	45.9
926	1H	JHI-Hv50k-2016-23754	45.9
927	1H	11_20660	45.9
928	1H	JHI-Hv50k-2016-23818	45.9
929	1H	SCRI_RS_143927	45.9
930	1H	JHI-Hv50k-2016-23829	45.9
931	1H	SCRI_RS_189586	45.9
932	1H	12_31208	45.9
933	1H	JHI-Hv50k-2016-23940	45.9
934	1H	JHI-Hv50k-2016-23975	45.9
935	1H	JHI-Hv50k-2016-24013	45.9
936	1H	SCRI_RS_186830	45.9
937	1H	JHI-Hv50k-2016-24165	45.9
938	1H	SCRI_RS_213103	45.9
939	1H	JHI-Hv50k-2016-24433	45.9
940	1H	JHI-Hv50k-2016-24596	45.9
941	1H	JHI-Hv50k-2016-24600	45.9
942	1H	JHI-Hv50k-2016-24624	45.9
943	1H	JHI-Hv50k-2016-24633	45.9
944	1H	JHI-Hv50k-2016-24648	45.9
945	1H	JHI-Hv50k-2016-24838	45.9
946	1H	JHI-Hv50k-2016-24851	45.9
947	1H	SCRI_RS_132604	45.9
948	1H	SCRI_RS_7197	45.9
949	1H	JHI-Hv50k-2016-24939	45.9
950	1H	JHI-Hv50k-2016-24990	45.9
951	1H	JHI-Hv50k-2016-25001	45.9
952	1H	SCRI_RS_236235	45.9
953	1H	JHI-Hv50k-2016-25043	45.9
954	1H	JHI-Hv50k-2016-25062	45.9
955	1H	SCRI_RS_151874	45.9
956	1H	JHI-Hv50k-2016-25140	45.9
957	1H	12_30592	45.9
958	1H	11_11484	45.9
959	1H	JHI-Hv50k-2016-25364	45.9
960	1H	JHI-Hv50k-2016-25378	45.9
961	1H	JHI-Hv50k-2016-25399	45.9
962	1H	GBM1042	45.9
963	1H	bPb-3217	45.985
964	1H	bPb-6408	45.985
965	1H	bPb-7231	45.985
966	1H	bPb-9418	45.985
967	1H	AF445769C	45.985
968	1H	bPb-4813	45.985
969	1H	InDel1176	46.075
970	1H	JHI-Hv50k-2016-25431	46.075
971	1H	SCRI_RS_141598	46.29
972	1H	12_31272	46.29
973	1H	JHI-Hv50k-2016-25723	46.29
974	1H	JHI-Hv50k-2016-25728	46.29
975	1H	JHI-Hv50k-2016-26334	46.29
976	1H	SCRI_RS_116685	46.29
977	1H	JHI-Hv50k-2016-26344	46.29
978	1H	SCRI_RS_158003	46.29
979	1H	JHI-Hv50k-2016-26363	46.29
980	1H	JHI-Hv50k-2016-26365	46.29
981	1H	bPb-2175	46.29
982	1H	bPb-8662	46.485
983	1H	bPb-9388	46.855
984	1H	bPb-1231	46.855
985	1H	bPb-1398	46.855
986	1H	bPb-1535	46.855
987	1H	bPb-1586	46.855
988	1H	bPb-2976	46.855
989	1H	bPb-5672	46.855
990	1H	BI947581	46.855
991	1H	Bmag876	46.855
992	1H	End1	46.855
993	1H	KFP219	46.855
994	1H	bPb-0559	46.855
995	1H	Ica1	46.855
996	1H	Bmag872	46.985
997	1H	bPb-4487	46.985
998	1H	bPb-5400	46.985
999	1H	bPb-9423	46.985
1000	1H	BF258391	46.985
1001	1H	BF260528	46.985
1002	1H	bPb-1347	46.985
1003	1H	JHI-Hv50k-2016-27829	46.985
1004	1H	JHI-Hv50k-2016-27837	47.07
1005	1H	11_10933	47.07
1006	1H	JHI-Hv50k-2016-27864	47.07
1007	1H	JHI-Hv50k-2016-27868	47.07
1008	1H	JHI-Hv50k-2016-27873	47.07
1009	1H	JHI-Hv50k-2016-27889	47.07
1010	1H	JHI-Hv50k-2016-27903	47.07
1011	1H	JHI-Hv50k-2016-27921	47.07
1012	1H	JHI-Hv50k-2016-27929	47.07
1013	1H	SCRI_RS_14834	47.07
1014	1H	JHI-Hv50k-2016-27941	47.07
1015	1H	JHI-Hv50k-2016-27948	47.07
1016	1H	JHI-Hv50k-2016-27954	47.07
1017	1H	JHI-Hv50k-2016-27961	47.07
1018	1H	JHI-Hv50k-2016-27968	47.07
1019	1H	JHI-Hv50k-2016-28014	47.07
1020	1H	SCRI_RS_167877	47.07
1021	1H	JHI-Hv50k-2016-28052	47.07
1022	1H	JHI-Hv50k-2016-28053	47.07
1023	1H	JHI-Hv50k-2016-28056	47.07
1024	1H	JHI-Hv50k-2016-28062	47.07
1025	1H	JHI-Hv50k-2016-28073	47.07
1026	1H	SCRI_RS_161643	47.07
1027	1H	JHI-Hv50k-2016-28094	47.07
1028	1H	12_30710	47.07
1029	1H	JHI-Hv50k-2016-28123	47.07
1030	1H	JHI-Hv50k-2016-28125	47.07
1031	1H	JHI-Hv50k-2016-28138	47.07
1032	1H	JHI-Hv50k-2016-28171	47.07
1033	1H	JHI-Hv50k-2016-28209	47.07
1034	1H	JHI-Hv50k-2016-28210	47.07
1035	1H	JHI-Hv50k-2016-28218	47.07
1036	1H	JHI-Hv50k-2016-28251	47.07
1037	1H	JHI-Hv50k-2016-28314	47.07
1038	1H	JHI-Hv50k-2016-28315	47.07
1039	1H	JHI-Hv50k-2016-28331	47.07
1040	1H	JHI-Hv50k-2016-28380	47.07
1041	1H	12_10198	47.07
1042	1H	JHI-Hv50k-2016-28416	47.07
1043	1H	JHI-Hv50k-2016-28456	47.07
1044	1H	12_30343	47.07
1045	1H	JHI-Hv50k-2016-28482	47.07
1046	1H	JHI-Hv50k-2016-28497	47.07
1047	1H	JHI-Hv50k-2016-28505	47.07
1048	1H	JHI-Hv50k-2016-28631	47.07
1049	1H	JHI-Hv50k-2016-28635	47.07
1050	1H	JHI-Hv50k-2016-28716	47.07
1051	1H	JHI-Hv50k-2016-28720	47.07
1052	1H	JHI-Hv50k-2016-28721	47.07
1053	1H	JHI-Hv50k-2016-28732	47.07
1054	1H	JHI-Hv50k-2016-28733	47.07
1055	1H	JHI-Hv50k-2016-28734	47.07
1056	1H	JHI-Hv50k-2016-28743	47.07
1057	1H	JHI-Hv50k-2016-28745	47.07
1058	1H	JHI-Hv50k-2016-28763	47.07
1059	1H	JHI-Hv50k-2016-28765	47.07
1060	1H	11_21053	47.07
1061	1H	JHI-Hv50k-2016-29177	47.07
1062	1H	JHI-Hv50k-2016-29181	47.46
1063	1H	JHI-Hv50k-2016-29220	47.46
1064	1H	JHI-Hv50k-2016-29224	47.46
1065	1H	JHI-Hv50k-2016-265803	47.46
1066	1H	11_10768	47.46
1067	1H	JHI-Hv50k-2016-29236	47.46
1068	1H	JHI-Hv50k-2016-29255	47.46
1069	1H	JHI-Hv50k-2016-29259	47.46
1070	1H	JHI-Hv50k-2016-29271	47.46
1071	1H	JHI-Hv50k-2016-29272	47.46
1072	1H	JHI-Hv50k-2016-29288	47.46
1073	1H	JHI-Hv50k-2016-29301	47.46
1074	1H	11_21333	47.46
1075	1H	JHI-Hv50k-2016-29418	47.46
1076	1H	JHI-Hv50k-2016-29419	47.46
1077	1H	JHI-Hv50k-2016-29420	47.46
1078	1H	JHI-Hv50k-2016-29421	47.46
1079	1H	JHI-Hv50k-2016-29428	47.46
1080	1H	JHI-Hv50k-2016-29468	47.46
1081	1H	SCRI_RS_156506	47.46
1082	1H	JHI-Hv50k-2016-29481	47.46
1083	1H	JHI-Hv50k-2016-29504	47.46
1084	1H	JHI-Hv50k-2016-29539	47.46
1085	1H	JHI-Hv50k-2016-29552	47.46
1086	1H	JHI-Hv50k-2016-29574	47.46
1087	1H	JHI-Hv50k-2016-29600	47.46
1088	1H	JHI-Hv50k-2016-29605	47.46
1089	1H	E42M51-243	47.46
1090	1H	E38M54-441	47.623
1091	1H	bPb-0720	47.99
1092	1H	bPb-7925	48.005
1093	1H	E32M49-187	48.005
1094	1H	E39M61-117	48.039
1095	1H	E35M58-468	48.053
1096	1H	bPb-0482	48.137
1097	1H	1_0764	48.215
1098	1H	Bmag149	48.2548
1099	1H	3_0336	48.415
1100	1H	E39M54-193	48.415
1101	1H	ABG074	48.415
1102	1H	Bmag0872	48.415
1103	1H	E39M62-225	48.415
1104	1H	E45M61-512	48.415
1105	1H	E32M61-265	48.415
1106	1H	E35M61-92	48.415
1107	1H	E42M54-658	48.415
1108	1H	E39M62-216	48.415
1109	1H	ABG500A	48.415
1110	1H	P16M50-504	48.415
1111	1H	E42M55-203	48.415
1112	1H	E45M55-459	48.415
1113	1H	E33M54-263	48.415
1114	1H	E39M61-626	48.415
1115	1H	E36M50-250	48.415
1116	1H	E33M54-521	48.415
1117	1H	P15M52-217	48.415
1118	1H	E41M40-146	48.415
1119	1H	E37M50-58	48.415
1120	1H	E37M60-251	48.415
1121	1H	P15M53-163	48.415
1122	1H	P15M53-165	48.415
1123	1H	E39M48-198	48.415
1124	1H	E39M59-242	48.415
1125	1H	GBMS014	48.415
1126	1H	MWG913	48.415
1127	1H	Bmag0347	48.415
1128	1H	EBmac0656	48.415
1129	1H	Bmag0344c	48.415
1130	1H	Bmac0297e	48.415
1131	1H	bPb-0429	48.415
1132	1H	bPb-8294	48.415
1133	1H	bPb-8746	48.415
1134	1H	bPb-9333	48.415
1135	1H	bPb-8884	48.415
1136	1H	2_0973	48.415
1137	1H	bPb-6357	48.445
1138	1H	E35M55-88	48.445
1139	1H	bPb-1604	48.483
1140	1H	SCRI_RS_122216	48.615
1141	1H	11_10552	48.63
1142	1H	JHI-Hv50k-2016-30776	48.63
1143	1H	JHI-Hv50k-2016-30804	48.63
1144	1H	JHI-Hv50k-2016-30821	48.63
1145	1H	JHI-Hv50k-2016-30856	48.63
1146	1H	JHI-Hv50k-2016-30877	48.63
1147	1H	JHI-Hv50k-2016-30878	48.63
1148	1H	JHI-Hv50k-2016-30881	48.63
1149	1H	JHI-Hv50k-2016-30897	48.63
1150	1H	JHI-Hv50k-2016-30937	48.63
1151	1H	JHI-Hv50k-2016-30938	48.63
1152	1H	JHI-Hv50k-2016-30978	48.63
1153	1H	JHI-Hv50k-2016-30987	48.63
1154	1H	JHI-Hv50k-2016-30991	48.63
1155	1H	JHI-Hv50k-2016-31007	48.63
1156	1H	JHI-Hv50k-2016-31018	48.63
1157	1H	11_10176	48.63
1158	1H	JHI-Hv50k-2016-31075	48.63
1159	1H	SCRI_RS_192779	48.63
1160	1H	JHI-Hv50k-2016-31237	48.63
1161	1H	JHI-Hv50k-2016-31245	48.63
1162	1H	JHI-Hv50k-2016-31270	48.63
1163	1H	JHI-Hv50k-2016-31277	48.63
1164	1H	JHI-Hv50k-2016-31278	48.63
1165	1H	JHI-Hv50k-2016-31282	48.63
1166	1H	JHI-Hv50k-2016-31338	48.63
1167	1H	JHI-Hv50k-2016-31358	48.63
1168	1H	JHI-Hv50k-2016-31384	48.63
1169	1H	JHI-Hv50k-2016-31390	48.63
1170	1H	JHI-Hv50k-2016-31412	48.63
1171	1H	JHI-Hv50k-2016-31423	48.63
1172	1H	JHI-Hv50k-2016-31425	48.63
1173	1H	SCRI_RS_130666	48.63
1174	1H	JHI-Hv50k-2016-31529	48.63
1175	1H	JHI-Hv50k-2016-31535	48.63
1176	1H	SCRI_RS_236104	48.63
1177	1H	JHI-Hv50k-2016-31556	48.63
1178	1H	JHI-Hv50k-2016-31576	48.63
1179	1H	SCRI_RS_21483	48.63
1180	1H	JHI-Hv50k-2016-31584	48.63
1181	1H	JHI-Hv50k-2016-31591	48.63
1182	1H	JHI-Hv50k-2016-31595	48.63
1183	1H	SCRI_RS_182431	48.63
1184	1H	JHI-Hv50k-2016-31636	48.63
1185	1H	JHI-Hv50k-2016-31679	48.63
1186	1H	JHI-Hv50k-2016-31699	48.63
1187	1H	JHI-Hv50k-2016-31702	48.63
1188	1H	12_30753	48.63
1189	1H	JHI-Hv50k-2016-31785	48.63
1190	1H	E38M58-119	48.63
1191	1H	E42M32-252	48.764
1192	1H	E32M61-470	48.789
1193	1H	E33M61-385	48.809
1194	1H	GBR0991	48.809
1195	1H	E33M61-202	48.835
1196	1H	E37M50-148	48.859
1197	1H	E40M40-537	48.859
1198	1H	InDel1028	48.891
1199	1H	P15M52-179	48.895
1200	1H	EBmac405	48.919
1201	1H	JHI-Hv50k-2016-31771	49.015
1202	1H	JHI-Hv50k-2016-31799	49.02
1203	1H	JHI-Hv50k-2016-31801	49.02
1204	1H	JHI-Hv50k-2016-31802	49.02
1205	1H	JHI-Hv50k-2016-31803	49.02
1206	1H	JHI-Hv50k-2016-31804	49.02
1207	1H	JHI-Hv50k-2016-31807	49.02
1208	1H	JHI-Hv50k-2016-31808	49.02
1209	1H	JHI-Hv50k-2016-31809	49.02
1210	1H	JHI-Hv50k-2016-31811	49.02
1211	1H	JHI-Hv50k-2016-31813	49.02
1212	1H	JHI-Hv50k-2016-31814	49.02
1213	1H	JHI-Hv50k-2016-31822	49.02
1214	1H	JHI-Hv50k-2016-31832	49.02
1215	1H	JHI-Hv50k-2016-31835	49.02
1216	1H	12_10201	49.02
1217	1H	JHI-Hv50k-2016-31873	49.02
1218	1H	E38M55-711	49.02
1219	1H	E40M49-70	49.036
1220	1H	E37M50-192	49.046
1221	1H	E41M61-600	49.065
1222	1H	E33M55-152	49.088
1223	1H	E40M32-198	49.105
1224	1H	bPb-1127	49.13
1225	1H	ABC164a	49.155
1226	1H	ABC152B	49.155
1227	1H	InDel1036	49.16
1228	1H	InDel1048	49.165
1229	1H	InDel1049	49.165
1230	1H	1_1498	49.165
1231	1H	1_0597	49.175
1232	1H	1_0275	49.175
1233	1H	3_0268	49.175
1234	1H	1_1266	49.175
1235	1H	2_0514	49.175
1236	1H	2_1134	49.175
1237	1H	1_0314	49.175
1238	1H	3_0796	49.175
1239	1H	1_0294	49.175
1240	1H	1_0259	49.175
1241	1H	1_0526	49.175
1242	1H	3_1467	49.175
1243	1H	3_0683	49.175
1244	1H	1_0235	49.175
1245	1H	2_1432	49.175
1246	1H	1_1301	49.175
1247	1H	2_0855	49.175
1248	1H	1_0957	49.175
1249	1H	1_1064	49.175
1250	1H	3_0258	49.175
1251	1H	1_0470	49.175
1252	1H	3_0438	49.175
1253	1H	1_0159	49.175
1254	1H	3_1191	49.175
1255	1H	3_0436	49.175
1256	1H	1_1162	49.175
1257	1H	3_0762	49.175
1258	1H	1_1287	49.175
1259	1H	2_0047	49.175
1260	1H	2_0660	49.175
1261	1H	2_1188	49.175
1262	1H	1_1478	49.175
1263	1H	3_0498	49.175
1264	1H	1_0438	49.175
1265	1H	3_0562	49.175
1266	1H	1_0506	49.175
1267	1H	1_1336	49.175
1268	1H	2_0757	49.175
1269	1H	2_1408	49.175
1270	1H	2_0427	49.175
1271	1H	1_0300	49.175
1272	1H	1_1036	49.175
1273	1H	3_0462	49.175
1274	1H	3_0043	49.175
1275	1H	2_0698	49.175
1276	1H	2_0260	49.175
1277	1H	3_0404	49.175
1278	1H	2_1193	49.175
1279	1H	3_1381	49.175
1280	1H	3_1208	49.175
1281	1H	1_1209	49.175
1282	1H	1_0938	49.175
1283	1H	1_1484	49.175
1284	1H	2_1357	49.175
1285	1H	3_1272	49.175
1286	1H	1_0833	49.175
1287	1H	3_0592	49.175
1288	1H	3_0059	49.175
1289	1H	2_1312	49.175
1290	1H	3_1134	49.175
1291	1H	1_1169	49.175
1292	1H	2_1000	49.175
1293	1H	2_0810	49.175
1294	1H	2_0912	49.175
1295	1H	3_0350	49.175
1296	1H	3_0522	49.175
1297	1H	3_0774	49.175
1298	1H	1_1107	49.175
1299	1H	1_1359	49.175
1300	1H	1_1217	49.175
1301	1H	2_1217	49.175
1302	1H	3_0786	49.175
1303	1H	3_0672	49.175
1304	1H	1_0933	49.175
1305	1H	2_1361	49.175
1306	1H	1_0075	49.175
1307	1H	1_0293	49.175
1308	1H	3_0741	49.175
1309	1H	3_0243	49.175
1310	1H	1_1256	49.175
1311	1H	3_0110	49.175
1312	1H	3_0694	49.175
1313	1H	2_0798	49.175
1314	1H	3_0406	49.175
1315	1H	1_0520	49.175
1316	1H	1_1326	49.175
1317	1H	3_0750	49.175
1318	1H	3_0499	49.175
1319	1H	3_0478	49.175
1320	1H	3_0348	49.175
1321	1H	3_0710	49.175
1322	1H	1_0324	49.175
1323	1H	1_0198	49.175
1324	1H	2_1053	49.175
1325	1H	1_1248	49.175
1326	1H	EBmac0560a	49.175
1327	1H	GBM1412	49.175
1328	1H	E33M54-294	49.175
1329	1H	E35M54-99	49.175
1330	1H	E37M32-302	49.175
1331	1H	E42M40-255	49.175
1332	1H	GBMS093	49.175
1333	1H	MWG2056	49.175
1334	1H	E33M60--2	49.175
1335	1H	E32M48-203	49.175
1336	1H	E37M60-253	49.175
1337	1H	E32M48-230	49.175
1338	1H	E35M58-600	49.175
1339	1H	Bmag0211	49.175
1340	1H	Bmag0770	49.175
1341	1H	E37M47-204	49.175
1342	1H	E41M32-143	49.175
1343	1H	GBM1487	49.175
1344	1H	GBMS065	49.175
1345	1H	E32M59-90	49.175
1346	1H	E32M47-68	49.175
1347	1H	E32M59-88	49.175
1348	1H	GBMS219a	49.175
1349	1H	cMWG758	49.175
1350	1H	E40M38-565	49.175
1351	1H	ABG452	49.175
1352	1H	ABG494	49.175
1353	1H	BCD351C	49.175
1354	1H	Bmac0144h	49.175
1355	1H	E35M50-174	49.175
1356	1H	E38M48-680	49.175
1357	1H	RisBPP161C	49.175
1358	1H	WG789B	49.175
1359	1H	E35M48-457	49.175
1360	1H	Pcr2	49.175
1361	1H	ABG022B	49.175
1362	1H	E38M47-130	49.175
1363	1H	GBM1336	49.175
1364	1H	E42M48-128	49.175
1365	1H	E42M54-180	49.175
1366	1H	E42M54-53	49.175
1367	1H	GBM1480	49.175
1368	1H	P16M51-149	49.175
1369	1H	P16M51-150	49.175
1370	1H	Bmac0090	49.175
1371	1H	ksuF2A	49.175
1372	1H	GMS021	49.175
1373	1H	Bmag0504	49.175
1374	1H	Bmag0345	49.175
1375	1H	GBM1311	49.175
1376	1H	GBM1032	49.175
1377	1H	Bmag0350c	49.175
1378	1H	Bmag0103c	49.175
1379	1H	Bmag0113c	49.175
1380	1H	Bmag0318b	49.175
1381	1H	GBM1004	49.175
1382	1H	GBM1025	49.175
1383	1H	GBM1029	49.175
1384	1H	GBM1451	49.175
1385	1H	GBM1070	49.175
1386	1H	GBM1234	49.175
1387	1H	EBmac0659	49.175
1388	1H	EBmac0816	49.175
1389	1H	Bmac0044	49.175
1390	1H	EBmac0405	49.175
1391	1H	EBmac0501	49.175
1392	1H	HvALAAT	49.175
1393	1H	HVM64	49.175
1394	1H	HVM20	49.175
1395	1H	bPb-9717	49.175
1396	1H	Bmag211	49.175
1397	1H	bPb-6621	49.175
1398	1H	bPb-4949	49.175
1399	1H	0090I	49.175
1400	1H	0090J	49.175
1401	1H	0090R	49.175
1402	1H	0501A	49.175
1403	1H	0501C	49.175
1404	1H	0501E	49.175
1405	1H	Bmag644	49.175
1406	1H	bPb-7186	49.175
1407	1H	bPb-9675	49.175
1408	1H	0211B	49.175
1409	1H	BCD351b	49.175
1410	1H	Bmag347	49.175
1411	1H	Bmag5a	49.175
1412	1H	EBmac404	49.175
1413	1H	EBmac816	49.175
1414	1H	WG789d	49.175
1415	1H	bPb-0910	49.175
1416	1H	bPb-4980	49.175
1417	1H	bPb-0468	49.175
1418	1H	bPb-0579	49.175
1419	1H	bPb-2813	49.175
1420	1H	bPb-3835	49.175
1421	1H	bPb-4662	49.175
1422	1H	bPb-6358	49.175
1423	1H	bPb-7325	49.175
1424	1H	bPb-7644a	49.175
1425	1H	bPb-7859	49.175
1426	1H	bPb-8960	49.175
1427	1H	bPb-9057	49.175
1428	1H	bPb-9475	49.175
1429	1H	0211D	49.175
1430	1H	BF254175	49.175
1431	1H	BI949494C	49.175
1432	1H	bPb-4531	49.175
1433	1H	EBmac560	49.175
1434	1H	Bmag535	49.175
1435	1H	bPb-0249	49.175
1436	1H	bPb-2967	49.175
1437	1H	bPb-6110a	49.175
1438	1H	bPb-6853	49.175
1439	1H	bPt-3173	49.175
1440	1H	bPt-6453	49.175
1441	1H	bPt-7870	49.175
1442	1H	bPt-9073	49.175
1443	1H	Bmag770	49.175
1444	1H	EBmac501	49.175
1445	1H	bPb-3605	49.175
1446	1H	0501D	49.175
1447	1H	bPb-5683	49.175
1448	1H	bPb-1922	49.175
1449	1H	bPb-9611	49.175
1450	1H	bPb-5292	49.175
1451	1H	bPt-0325	49.175
1452	1H	bPt-0720	49.175
1453	1H	bPt-3302	49.175
1454	1H	bPt-5584	49.175
1455	1H	bPt-7068	49.175
1456	1H	bPt-9961	49.175
1457	1H	bPb-5749	49.175
1458	1H	bPb-9767	49.175
1459	1H	bPb-9957	49.175
1460	1H	bPt-6765	49.175
1461	1H	BG416701	49.175
1462	1H	Bmac90	49.175
1463	1H	bPt-7165	49.175
1464	1H	bPt-0150	49.175
1465	1H	bPb-9360	49.175
1466	1H	AWRM1	49.175
1467	1H	PSR158	49.175
1468	1H	bPt-4025	49.175
1469	1H	bPb-1377	49.175
1470	1H	bPb-5290	49.175
1471	1H	bPb-1193	49.175
1472	1H	bPb-7190	49.175
1473	1H	bPb-9246	49.175
1474	1H	0211G	49.175
1475	1H	BF627888	49.175
1476	1H	Bmag105	49.175
1477	1H	CDO105	49.175
1478	1H	bPb-3382	49.175
1479	1H	bPb-3986	49.175
1480	1H	bPb-1791	49.175
1481	1H	bPb-6133	49.175
1482	1H	bPb-4590	49.175
1483	1H	bPb-4614	49.175
1484	1H	bPb-5334	49.175
1485	1H	bPb-5486	49.175
1486	1H	bPb-7435	49.175
1487	1H	bPb-8897	49.175
1488	1H	bPt-4248	49.175
1489	1H	bPt-4715	49.175
1490	1H	BG367156	49.175
1491	1H	bPb-8763	49.175
1492	1H	bPb-6563	49.175
1493	1H	InDel1029	49.175
1494	1H	3_1405	49.175
1495	1H	2_0433	49.175
1496	1H	3_0058	49.175
1497	1H	bPb-2561	49.175
1498	1H	2_0077	49.175
1499	1H	2_0641	49.175
1500	1H	InDel1030	49.175
1501	1H	1_0416	49.175
1502	1H	1_1263	49.175
1503	1H	2_0360	49.175
1504	1H	2_1154	49.175
1505	1H	bPb-1934	49.175
1506	1H	InDel1031	49.175
1507	1H	InDel1032	49.175
1508	1H	InDel1033	49.175
1509	1H	InDel1034	49.175
1510	1H	2_1375	49.175
1511	1H	3_0093	49.175
1512	1H	3_0758	49.175
1513	1H	1_1334	49.175
1514	1H	InDel1035	49.175
1515	1H	1_0491	49.175
1516	1H	3_1334	49.175
1517	1H	bPb-6070	49.175
1518	1H	InDel1037	49.175
1519	1H	3_1320	49.175
1520	1H	1_0192	49.175
1521	1H	1_1176	49.175
1522	1H	1_1393	49.175
1523	1H	2_0474	49.175
1524	1H	2_0741	49.175
1525	1H	2_1097	49.175
1526	1H	2_1485	49.175
1527	1H	3_0018	49.175
1528	1H	3_0211	49.175
1529	1H	3_0306	49.175
1530	1H	3_0523	49.175
1531	1H	3_1358	49.175
1532	1H	bPb-4393	49.175
1533	1H	bPb-7341	49.175
1534	1H	bPb-8813	49.175
1535	1H	InDel1038	49.175
1536	1H	InDel1039	49.175
1537	1H	InDel1040	49.175
1538	1H	InDel1041	49.175
1539	1H	InDel1042	49.175
1540	1H	InDel1043	49.175
1541	1H	InDel1044	49.175
1542	1H	bPb-0603	49.175
1543	1H	1_0131	49.175
1544	1H	1_0612	49.175
1545	1H	1_1474	49.175
1546	1H	2_0208	49.175
1547	1H	2_1529	49.175
1548	1H	3_0417	49.175
1549	1H	bPb-7496	49.175
1550	1H	bPb-7896	49.175
1551	1H	InDel1045	49.175
1552	1H	InDel1046	49.175
1553	1H	InDel1047	49.175
1554	1H	2_0447	49.175
1555	1H	1_0374	49.175
1556	1H	1_0489	49.175
1557	1H	1_0802	49.175
1558	1H	2_0587	49.175
1559	1H	2_0871	49.175
1560	1H	2_0916	49.175
1561	1H	2_0948	49.175
1562	1H	2_1006	49.175
1563	1H	3_0160	49.175
1564	1H	3_1142	49.175
1565	1H	3_1386	49.175
1566	1H	bPb-3034	49.175
1567	1H	bPb-4121	49.175
1568	1H	bPb-4709	49.175
1569	1H	bPb-6876	49.175
1570	1H	Bmag0113a	49.175
1571	1H	InDel1050	49.175
1572	1H	InDel1051	49.175
1573	1H	InDel1052	49.175
1574	1H	InDel1053	49.175
1575	1H	InDel1054	49.175
1576	1H	InDel1055	49.175
1577	1H	InDel1056	49.175
1578	1H	InDel1057	49.175
1579	1H	InDel1058	49.175
1580	1H	InDel1059	49.175
1581	1H	InDel1060	49.175
1582	1H	InDel1061	49.175
1583	1H	InDel1062	49.175
1584	1H	InDel1063	49.175
1585	1H	InDel1064	49.175
1586	1H	InDel1065	49.175
1587	1H	bPb-1554	49.175
1588	1H	bPb-1812	49.175
1589	1H	InDel1066	49.175
1590	1H	InDel1067	49.175
1591	1H	1_0985	49.175
1592	1H	bPb-5080	49.175
1593	1H	3_0519	49.175
1594	1H	InDel1068	49.175
1595	1H	InDel1069	49.175
1596	1H	1_0759	49.175
1597	1H	3_0074	49.175
1598	1H	InDel1070	49.175
1599	1H	InDel1071	49.175
1600	1H	InDel1072	49.175
1601	1H	InDel1073	49.175
1602	1H	2_0938	49.175
1603	1H	InDel1074	49.175
1604	1H	InDel1075	49.175
1605	1H	InDel1076	49.175
1606	1H	2_1269	49.175
1607	1H	3_0315	49.175
1608	1H	InDel1077	49.175
1609	1H	InDel1078	49.175
1610	1H	1_1188	49.175
1611	1H	2_1486	49.175
1612	1H	3_0085	49.175
1613	1H	3_0387	49.175
1614	1H	bPb-8509	49.175
1615	1H	InDel1079	49.175
1616	1H	InDel1080	49.175
1617	1H	3_1505	49.175
1618	1H	InDel1081	49.175
1619	1H	2_1169	49.175
1620	1H	3_0464	49.175
1621	1H	bPb-4774	49.245
1622	1H	bPb-9429	49.245
1623	1H	E38M55-493	49.245
1624	1H	3_0343	49.327
1625	1H	E35M59-84	49.405
1626	1H	E37M38-230	49.405
1627	1H	E35M55-234	49.405
1628	1H	E35M55-407	49.405
1629	1H	E37M32-209	49.405
1630	1H	E41M40-740	49.405
1631	1H	E42M32-104	49.405
1632	1H	E45M55-84	49.405
1633	1H	GBM1216	49.405
1634	1H	E39M55-52	49.405
1635	1H	E33M58-544	49.405
1636	1H	E35M61-211	49.405
1637	1H	E40M38-94	49.405
1638	1H	E41M32-417	49.405
1639	1H	ABR337	49.405
1640	1H	EBmac0695	49.405
1641	1H	Bmac0063	49.405
1642	1H	bPb-1150	49.405
1643	1H	Bmag345a	49.405
1644	1H	InDel1082	49.405
1645	1H	bPb-3273	49.405
1646	1H	3_0534	49.405
1647	1H	bPb-4271	49.405
1648	1H	bPb-5425	49.405
1649	1H	JHI-Hv50k-2016-31892	49.405
1650	1H	JHI-Hv50k-2016-31897	49.41
1651	1H	JHI-Hv50k-2016-31914	49.41
1652	1H	11_20095	49.41
1653	1H	JHI-Hv50k-2016-31948	49.41
1654	1H	JHI-Hv50k-2016-32022	49.41
1655	1H	JHI-Hv50k-2016-32030	49.41
1656	1H	JHI-Hv50k-2016-32095	49.41
1657	1H	JHI-Hv50k-2016-32153	49.41
1658	1H	JHI-Hv50k-2016-32222	49.41
1659	1H	SCRI_RS_237999	49.41
1660	1H	JHI-Hv50k-2016-32372	49.41
1661	1H	JHI-Hv50k-2016-32383	49.41
1662	1H	JHI-Hv50k-2016-32385	49.41
1663	1H	JHI-Hv50k-2016-32394	49.41
1664	1H	JHI-Hv50k-2016-32395	49.41
1665	1H	SCRI_RS_118785	49.41
1666	1H	JHI-Hv50k-2016-32421	49.41
1667	1H	JHI-Hv50k-2016-32422	49.41
1668	1H	JHI-Hv50k-2016-32457	49.41
1669	1H	JHI-Hv50k-2016-32466	49.41
1670	1H	JHI-Hv50k-2016-32468	49.41
1671	1H	JHI-Hv50k-2016-32472	49.41
1672	1H	SCRI_RS_2945	49.41
1673	1H	JHI-Hv50k-2016-32488	49.41
1674	1H	JHI-Hv50k-2016-32539	49.41
1675	1H	JHI-Hv50k-2016-32545	49.41
1676	1H	JHI-Hv50k-2016-32546	49.41
1677	1H	JHI-Hv50k-2016-32560	49.41
1678	1H	JHI-Hv50k-2016-32562	49.41
1679	1H	JHI-Hv50k-2016-32572	49.41
1680	1H	JHI-Hv50k-2016-32582	49.41
1681	1H	JHI-Hv50k-2016-32584	49.41
1682	1H	JHI-Hv50k-2016-32587	49.41
1683	1H	JHI-Hv50k-2016-32597	49.41
1684	1H	JHI-Hv50k-2016-32598	49.41
1685	1H	JHI-Hv50k-2016-32599	49.41
1686	1H	JHI-Hv50k-2016-32600	49.41
1687	1H	JHI-Hv50k-2016-32631	49.41
1688	1H	JHI-Hv50k-2016-32633	49.41
1689	1H	11_10617	49.41
1690	1H	JHI-Hv50k-2016-32691	49.41
1691	1H	SCRI_RS_12873	49.41
1692	1H	JHI-Hv50k-2016-32714	49.41
1693	1H	JHI-Hv50k-2016-32727	49.41
1694	1H	JHI-Hv50k-2016-32783	49.41
1695	1H	11_10798	49.41
1696	1H	JHI-Hv50k-2016-32814	49.41
1697	1H	JHI-Hv50k-2016-32818	49.41
1698	1H	JHI-Hv50k-2016-32825	49.41
1699	1H	JHI-Hv50k-2016-32827	49.41
1700	1H	JHI-Hv50k-2016-32856	49.41
1701	1H	JHI-Hv50k-2016-32857	49.41
1702	1H	JHI-Hv50k-2016-32874	49.41
1703	1H	JHI-Hv50k-2016-32893	49.41
1704	1H	JHI-Hv50k-2016-32895	49.41
1705	1H	JHI-Hv50k-2016-32896	49.41
1706	1H	JHI-Hv50k-2016-32919	49.41
1707	1H	JHI-Hv50k-2016-32931	49.41
1708	1H	JHI-Hv50k-2016-32932	49.41
1709	1H	JHI-Hv50k-2016-32948	49.41
1710	1H	JHI-Hv50k-2016-32955	49.41
1711	1H	JHI-Hv50k-2016-32958	49.41
1712	1H	JHI-Hv50k-2016-32962	49.41
1713	1H	JHI-Hv50k-2016-32972	49.41
1714	1H	JHI-Hv50k-2016-33006	49.41
1715	1H	JHI-Hv50k-2016-33013	49.41
1716	1H	JHI-Hv50k-2016-33015	49.41
1717	1H	JHI-Hv50k-2016-33016	49.41
1718	1H	JHI-Hv50k-2016-33019	49.41
1719	1H	JHI-Hv50k-2016-33054	49.41
1720	1H	JHI-Hv50k-2016-33055	49.41
1721	1H	JHI-Hv50k-2016-33056	49.41
1722	1H	JHI-Hv50k-2016-33097	49.41
1723	1H	JHI-Hv50k-2016-33109	49.41
1724	1H	JHI-Hv50k-2016-33120	49.41
1725	1H	E38M61-276	49.41
1726	1H	E36M49-58	49.445
1727	1H	E35M48-420	49.445
1728	1H	E39M48-281	49.445
1729	1H	MWG800	49.445
1730	1H	CDO105B	49.445
1731	1H	E35M50-54	49.445
1732	1H	GBMS037	49.445
1733	1H	GBM1013	49.445
1734	1H	1_0552	49.445
1735	1H	1_1444	49.505
1736	1H	2_1333	49.505
1737	1H	1_0768	49.505
1738	1H	1_0105	49.505
1739	1H	InDel1083	49.505
1740	1H	InDel1084	49.505
1741	1H	InDel1085	49.505
1742	1H	3_0739	49.505
1743	1H	InDel1086	49.505
1744	1H	InDel1087	49.505
1745	1H	JHI-Hv50k-2016-33161	49.505
1746	1H	JHI-Hv50k-2016-33226	49.8
1747	1H	JHI-Hv50k-2016-33306	49.8
1748	1H	JHI-Hv50k-2016-33450	49.8
1749	1H	JHI-Hv50k-2016-33457	49.8
1750	1H	JHI-Hv50k-2016-33506	49.8
1751	1H	JHI-Hv50k-2016-33568	49.8
1752	1H	2_0478	49.8
1753	1H	3_0820	49.985
1754	1H	3_0821	49.985
1755	1H	2_0997	49.985
1756	1H	1_0201	49.985
1757	1H	E32M49-117	49.985
1758	1H	E42M32-122	49.985
1759	1H	E42M54-612	49.985
1760	1H	E37M59-278	49.985
1761	1H	E42M55-118	49.985
1762	1H	E35M48-116	49.985
1763	1H	Glb1	49.985
1764	1H	Dor2	49.985
1765	1H	bPb-9005	49.985
1766	1H	bPb-1723	49.985
1767	1H	2_0541	49.985
1768	1H	InDel1088	49.985
1769	1H	3_1314	49.985
1770	1H	bPb-5015	49.985
1771	1H	InDel1094	49.985
1772	1H	InDel1095	49.985
1773	1H	InDel1096	49.985
1774	1H	InDel1097	49.985
1775	1H	GBM1072	49.985
1776	1H	SCRI_RS_132028	50.135
1777	1H	JHI-Hv50k-2016-33745	50.2
1778	1H	JHI-Hv50k-2016-33750	50.2
1779	1H	JHI-Hv50k-2016-33767	50.2
1780	1H	JHI-Hv50k-2016-33836	50.2
1781	1H	JHI-Hv50k-2016-33846	50.2
1782	1H	JHI-Hv50k-2016-33848	50.2
1783	1H	JHI-Hv50k-2016-33868	50.2
1784	1H	SCRI_RS_236551	50.2
1785	1H	JHI-Hv50k-2016-33883	50.2
1786	1H	JHI-Hv50k-2016-33885	50.2
1787	1H	JHI-Hv50k-2016-33931	50.2
1788	1H	JHI-Hv50k-2016-33934	50.2
1789	1H	JHI-Hv50k-2016-33943	50.2
1790	1H	JHI-Hv50k-2016-34001	50.2
1791	1H	JHI-Hv50k-2016-34002	50.2
1792	1H	JHI-Hv50k-2016-34012	50.2
1793	1H	12_31179	50.2
1794	1H	JHI-Hv50k-2016-34019	50.2
1795	1H	E40M40-585	50.2
1796	1H	E38M47-208	50.311
1797	1H	E39M59-163	50.43
1798	1H	2_0095	50.564
1799	1H	2_1463	50.565
1800	1H	3_0753	50.565
1801	1H	3_1532	50.605
1802	1H	1_0617	50.605
1803	1H	1_0176	50.605
1804	1H	InDel1089	50.605
1805	1H	3_0466	50.605
1806	1H	3_0579	50.605
1807	1H	bPb-5365	50.605
1808	1H	InDel1090	50.605
1809	1H	InDel1091	50.605
1810	1H	InDel1092	50.605
1811	1H	InDel1093	50.605
1812	1H	InDel1178	50.605
1813	1H	E37M59-470	50.615
1814	1H	E36M49-60	50.666
1815	1H	JHI-Hv50k-2016-34151	50.844
1816	1H	3_1116	50.98
1817	1H	E38M50-224	51.005
1818	1H	MWG506	51.081
1819	1H	OsR758	51.081
1820	1H	Ris13	51.081
1821	1H	GBM1051	51.081
1822	1H	JHI-Hv50k-2016-34187	51.085
1823	1H	JHI-Hv50k-2016-34297	51.37
1824	1H	JHI-Hv50k-2016-34309	51.37
1825	1H	JHI-Hv50k-2016-34338	51.37
1826	1H	JHI-Hv50k-2016-34351	51.37
1827	1H	JHI-Hv50k-2016-34352	51.37
1828	1H	JHI-Hv50k-2016-34353	51.37
1829	1H	JHI-Hv50k-2016-34364	51.37
1830	1H	JHI-Hv50k-2016-34382	51.37
1831	1H	SCRI_RS_194015	51.37
1832	1H	JHI-Hv50k-2016-34406	51.37
1833	1H	JHI-Hv50k-2016-34522	51.37
1834	1H	E42M40-236	51.37
1835	1H	E41M61-244	51.383
1836	1H	bPb-8107	51.515
1837	1H	ABC152E	51.635
1838	1H	AWBMA34	51.635
1839	1H	PSR121	51.635
1840	1H	Bmag0228a	51.635
1841	1H	JHI-Hv50k-2016-34590	51.745
1842	1H	JHI-Hv50k-2016-34594	51.76
1843	1H	SCRI_RS_204611	51.76
1844	1H	JHI-Hv50k-2016-34635	51.76
1845	1H	1_0798	51.76
1846	1H	1_1049	51.855
1847	1H	3_0304	51.855
1848	1H	3_0744	51.855
1849	1H	2_1306	51.855
1850	1H	1_0302	51.855
1851	1H	2_1131	51.855
1852	1H	GBM1334	51.855
1853	1H	2_0991	51.855
1854	1H	bPb-4041	51.855
1855	1H	InDel1098	51.855
1856	1H	2_0282	51.855
1857	1H	3_0161	51.855
1858	1H	1_1193	51.855
1859	1H	E37M50-510	51.855
1860	1H	E40M32-654	51.95
1861	1H	JHI-Hv50k-2016-34637	52.462
1862	1H	SCRI_RS_160500	52.54
1863	1H	JHI-Hv50k-2016-34761	52.54
1864	1H	JHI-Hv50k-2016-34776	52.54
1865	1H	SCRI_RS_188820	52.54
1866	1H	SCRI_RS_151228	52.54
1867	1H	SCRI_RS_151894	52.54
1868	1H	JHI-Hv50k-2016-34823	52.54
1869	1H	JHI-Hv50k-2016-34951	52.54
1870	1H	JHI-Hv50k-2016-35065	52.54
1871	1H	JHI-Hv50k-2016-35094	52.54
1872	1H	JHI-Hv50k-2016-35129	52.54
1873	1H	SCRI_RS_239686	52.54
1874	1H	JHI-Hv50k-2016-35160	52.54
1875	1H	12_30477	52.54
1876	1H	SCRI_RS_206795	52.54
1877	1H	JHI-Hv50k-2016-35205	52.54
1878	1H	11_10516	52.54
1879	1H	JHI-Hv50k-2016-35220	52.54
1880	1H	JHI-Hv50k-2016-35242	52.54
1881	1H	3_1179	52.54
1882	1H	3_1401	52.615
1883	1H	3_1087	52.615
1884	1H	bPb-9035	52.615
1885	1H	InDel1099	52.615
1886	1H	3_0624	52.615
1887	1H	11_10002	52.615
1888	1H	5253360D1	52.6838
1889	1H	SCRI_RS_120605	52.93
1890	1H	JHI-Hv50k-2016-35366	52.93
1891	1H	JHI-Hv50k-2016-35375	52.93
1892	1H	JHI-Hv50k-2016-35411	52.93
1893	1H	JHI-Hv50k-2016-35414	52.93
1894	1H	11_21219	52.93
1895	1H	JHI-Hv50k-2016-35429	52.93
1896	1H	JHI-Hv50k-2016-35448	52.93
1897	1H	12_31464	52.93
1898	1H	JHI-Hv50k-2016-35452	52.93
1899	1H	JHI-Hv50k-2016-35477	52.93
1900	1H	JHI-Hv50k-2016-35478	52.93
1901	1H	JHI-Hv50k-2016-35489	52.93
1902	1H	JHI-Hv50k-2016-35500	52.93
1903	1H	JHI-Hv50k-2016-35502	52.93
1904	1H	JHI-Hv50k-2016-35506	52.93
1905	1H	JHI-Hv50k-2016-35507	52.93
1906	1H	JHI-Hv50k-2016-35526	52.93
1907	1H	JHI-Hv50k-2016-35551	52.93
1908	1H	11_11367	52.93
1909	1H	JHI-Hv50k-2016-35575	52.93
1910	1H	JHI-Hv50k-2016-35602	52.93
1911	1H	JHI-Hv50k-2016-35609	52.93
1912	1H	JHI-Hv50k-2016-35633	52.93
1913	1H	JHI-Hv50k-2016-35656	52.93
1914	1H	JHI-Hv50k-2016-35696	52.93
1915	1H	JHI-Hv50k-2016-35703	52.93
1916	1H	JHI-Hv50k-2016-35714	52.93
1917	1H	JHI-Hv50k-2016-35724	52.93
1918	1H	JHI-Hv50k-2016-35726	52.93
1919	1H	SCRI_RS_175487	52.93
1920	1H	JHI-Hv50k-2016-35739	52.93
1921	1H	E33M54-298	52.93
1922	1H	E35M61-177	53.018
1923	1H	E37M47-200	53.045
1924	1H	HVM22b	53.045
1925	1H	HvUXS2	53.045
1926	1H	SCRI_RS_133886	53.175
1927	1H	HVGLUEND	53.2163
1928	1H	JHI-Hv50k-2016-35759	53.32
1929	1H	JHI-Hv50k-2016-35762	53.32
1930	1H	E32M60-141	53.32
1931	1H	E33M60--13	53.602
1932	1H	JHI-Hv50k-2016-35822	53.602
1933	1H	JHI-Hv50k-2016-35839	53.71
1934	1H	E32M50-72	53.71
1935	1H	E40M59_5	53.842
1936	1H	JHI-Hv50k-2016-35972	53.888
1937	1H	SCRI_RS_157039	54.1
1938	1H	JHI-Hv50k-2016-36007	54.1
1939	1H	JHI-Hv50k-2016-36057	54.1
1940	1H	JHI-Hv50k-2016-36101	54.1
1941	1H	JHI-Hv50k-2016-36201	54.1
1942	1H	2_0432	54.1
1943	1H	2_0642	54.295
1944	1H	bPb-1133	54.295
1945	1H	bPb-8183	54.295
1946	1H	AWWM3	54.295
1947	1H	BCD454	54.295
1948	1H	CDO473	54.295
1949	1H	3_0061	54.295
1950	1H	3_0094	54.295
1951	1H	bPb-0722	54.295
1952	1H	3_0327	54.295
1953	1H	3_0477	54.295
1954	1H	InDel1100	54.295
1955	1H	P15M53-113	54.295
1956	1H	E37M50-60	54.305
1957	1H	E38M54-163	54.471
1958	1H	GBM1153	54.539
1959	1H	JHI-Hv50k-2016-36393	54.543
1960	1H	JHI-Hv50k-2016-36398	54.69
1961	1H	12_10166	54.69
1962	1H	2_1431	54.69
1963	1H	1_0516	54.905
1964	1H	InDel1101	54.905
1965	1H	1_0313	54.905
1966	1H	1_0043	54.905
1967	1H	2_1347	54.915
1968	1H	bPb-1168	54.915
1969	1H	bPb-1313	54.915
1970	1H	JHI-Hv50k-2016-35400	54.915
1971	1H	JHI-Hv50k-2016-35401	55.08
1972	1H	JHI-Hv50k-2016-36456	55.08
1973	1H	JHI-Hv50k-2016-36457	55.08
1974	1H	JHI-Hv50k-2016-36460	55.08
1975	1H	JHI-Hv50k-2016-36461	55.08
1976	1H	JHI-Hv50k-2016-36485	55.08
1977	1H	JHI-Hv50k-2016-36605	55.08
1978	1H	JHI-Hv50k-2016-36634	55.08
1979	1H	JHI-Hv50k-2016-36645	55.08
1980	1H	11_20290	55.08
1981	1H	JHI-Hv50k-2016-36661	55.08
1982	1H	JHI-Hv50k-2016-36668	55.08
1983	1H	JHI-Hv50k-2016-36684	55.08
1984	1H	JHI-Hv50k-2016-36690	55.08
1985	1H	JHI-Hv50k-2016-36731	55.08
1986	1H	JHI-Hv50k-2016-36756	55.08
1987	1H	12_30505	55.08
1988	1H	JHI-Hv50k-2016-36777	55.08
1989	1H	JHI-Hv50k-2016-36783	55.08
1990	1H	JHI-Hv50k-2016-36785	55.08
1991	1H	JHI-Hv50k-2016-36828	55.08
1992	1H	JHI-Hv50k-2016-36844	55.08
1993	1H	JHI-Hv50k-2016-36848	55.08
1994	1H	JHI-Hv50k-2016-36852	55.08
1995	1H	JHI-Hv50k-2016-36867	55.08
1996	1H	JHI-Hv50k-2016-36965	55.08
1997	1H	12_30742	55.08
1998	1H	JHI-Hv50k-2016-36987	55.08
[truncated: 26,384 more rows]

## Sheet: Table S8
Table S8. Genetic distance and number of markers for high-density consensus map
Chromosome	Markers (no.)	Length (cM)	Marker density
1H	3385	140.083	24.1642
2H	5115	172.964	29.5726
3H	4253	173.17	24.5597
4H	2970	148	20.0676
5H	4339	198.858	21.8196
6H	3658	146.23	25.0154
7H	4662	167.22	27.8794
Average	4054.57	163.789	24.7255

## Sheet: Table S9
Table S9. Details of MQTL for quality traits in barley
MQTL Name	Chr	Position/cM	Confidence interval/cM	CI/cM	Flanking marker	Physical interval/Mb	Num. of QTL	Traita
MQTL1H-1	1H	18.92	17.88 - 19.95	2.07	JHI-Hv50k-2016-11229 - JHI-Hv50k-2016-12523	12.11 - 14.65	7	DP, ME, SB, AA, GPC, AG
MQTL1H-2	1H	48.72	48.55 - 48.88	0.33	SCRI_RS_122216 - JHI-Hv50k-2016-31771	395.77 - 402.86	38	AA, BG, BGE, DP, FERM, FAN, FRI, GPC, HAP, ME, MTN, PSY, PV, QS, TTPV, VIS
MQTL1H-3	1H	84.78	82.0 - 87.55	5.55	SCRI_RS_206896 - bPb-3473	482.10 - 489.03	10	BD, BG, GPC, ME, PT, PV, SB, ST
MQTL1H-4	1H	125.69	125.01 - 126.37	1.36	1_1271 - bPb-0589	508.02 - 508.75	4	BG, DP, GPC
MQTL2H-1	2H	9.91	9.55 - 10.26	0.71	bPb-5804 - JHI-Hv50k-2016-66749	12.86 - 12.96	3	DP, FV, SB
MQTL2H-2	2H	19.22	19.15 - 19.29	0.14	BCD175 - bPb-5631	NA	5	GPC, ME, TTPV
MQTL2H-3	2H	49.61	49.23 - 49.98	0.75	JHI-Hv50k-2016-80407 - bPb-3574	32.10 - 55.13	10	BG, DP, GPC, MTN, SNC, VIS
MQTL2H-4	2H	67.73	67.7 - 67.77	0.07	1_1400 - 2_0992	93.33 - 93.58	15	BG, DP, FAN, FRI, GPC, KI, MP, SP, VIS
MQTL2H-5	2H	95.73	95.34 - 96.12	0.78	JHI-Hv50k-2016-115526 - JHI-Hv50k-2016-115487	606.56 - 606.65	15	AA, BD, DP, FERM, GPC, KI, ME, PSY, SP, ST, TR
MQTL2H-6	2H	127.2	125.53 - 128.88	3.35	JHI-Hv50k-2016-132531 - 2_0895	633.01 - 638.37	4	BG, ME, VZ45
MQTL2H-7	2H	141.19	138.51 - 143.87	5.36	SCRI_RS_149233 - JHI-Hv50k-2016-145597	653.39 - 659.53	2	FAA, TML
MQTL3H-1	3H	19.31	17.34 - 21.28	3.94	1_0112 - JHI-Hv50k-2016-159422	8.58 - 19.30	5	BG, HOR, ME, PT, VIS
MQTL3H-2	3H	43.89	42.96 - 44.82	1.86	JHI-Hv50k-2016-164390 - 2_0492	25.81 - 39.88	9	AAL, ALB, BG, FERM, GPC, ME, SP, VIS
MQTL3H-3	3H	63.37	63.26 - 63.48	0.22	JHI-Hv50k-2016-197157- 2_0050	463.38 - 528.57	9	BD, BG, KI, ME, PT, TTPV, VIS
MQTL3H-4	3H	91.6	88.41 - 94.8	6.39	JHI-Hv50k-2016-205750 - JHI-Hv50k-2016-207248	566.18 - 573.31	7	FAN, FRI, GPC, ME, PSY, VIS
MQTL3H-5	3H	117.85	116.58 - 119.13	2.55	JHI-Hv50k-2016-221304 - 3_0137	584.42 - 606.54	10	AA, BAM, DP, FAN, ME, MTN, SB, SNC, VIS,
MQTL4H-1	4H	25.61	23.78 - 27.43	3.65	JHI-Hv50k-2016-230475 - JHI-Hv50k-2016-230724	11.81 - 13.49	9	AA, AAL, BG, FERM, GPC, ST, VIS
MQTL4H-2	4H	50.79	50.04 - 51.53	1.49	JHI-Hv50k-2016-234758 - JHI-Hv50k-2016-242611	36.79 - 406.42	4	FAN, GPC, ME, SP
MQTL4H-3	4H	62.11	61.94 - 62.28	0.34	3_1212 - 1_0946	91.74 - 448.42	15	AA, BG, BD, FERM, FAN, FRI, GPC, ME, MMC, MTN, PV, SNC, VIS
MQTL4H-4	4H	76.79	76.71 - 76.88	0.17	TP7488 - bPb-2051	551.94 - 554.05	5	AAL, BAM, DP, FAN, SP
MQTL4H-5	4H	81.39	81.05 - 81.73	0.68	3_0787- Mne1b	558.91 - 571.39	4	BAM, DP, GPC
MQTL4H-6	4H	96.79	96.65 - 96.94	0.29	EBmac635 - EBmac788	NA	6	GPC, ME
MQTL4H-7	4H	124.07	122.21 - 125.50	3.29	3_1422 - 2_0013	606.51 - 607.16	6	AA, AAL, BG, DP, FERM, GPC
MQTL5H-1	5H	52.66	52.42 - 52.69	0.27	SCRI_RS_122965 - JHI-Hv50k-2016-296205	330.66 - 394.04	2	AA, VZ45
MQTL5H-2	5H	64.84	64.67 - 65.01	0.34	JHI-Hv50k-2016-311366 - 2_0265	422.84 - 467.30	16	AA, BG, DP, FAN, FRI, GPC, PSY, SP, VIS, VZ45,
MQTL5H-3	5H	97.12	95.96 - 98.28	2.32	JHI-Hv50k-2016-322553 - 2_0134	492.62 - 503.07	9	GPC, KI, ME, VIS
MQTL5H-4	5H	131.6	131.36 - 131.85	0.49	JHI-Hv50k-2016-339534 - 2_0676	536.26 - 538.28	4	BG, HAP, ST, VIS
MQTL5H-5	5H	145.88	145.74 - 146.02	0.28	3_1207 - 2_0646	559.36 - 559.55	2	DP, GLU
MQTL5H-6	5H	185.64	185.1 - 186.18	1.08	2_1108 - bPb-2419	581.74 - 584.71	19	AA, BG, FAN, KI, LD, ME, SNC, ST, TUR, VIS, WP,
MQTL5H-7	5H	191.27	191.13 - 191.41	0.28	GMS002 - bPb-3939	585.99 - 586.71	12	AA, BG, FAN, ME, MY, SP
MQTL6H-1	6H	66.52	65.53 - 67.57	2.04	3_1266 - JHI-Hv50k-2016-416643	458.15 - 520.71	10	AA, FRI, GPC, ME, MP, VIS
MQTL6H-2	6H	77.56	77.37 - 77.75	0.38	E39M61-66 - TP10304	528.17 - 528.82	3	AA, AAL, VIS
MQTL6H-3	6H	82.56	82.01 - 82.66	0.65	JHI-Hv50k-2016-421133 - 11_20342	534.40 - 534.67	2	BG, ME
MQTL6H-4	6H	86.61	86.42 - 86.8	0.38	TP1159 - JHI-Hv50k-2016-423487	540.06 - 540.67	4	AA, GPC, TTPV
MQTL7H-1	7H	4.63	4.06 - 5.2	1.14	ABA301 - bPb-8933	NA	3	AAL, ME, KI
MQTL7H-2	7H	25.06	24.19 - 25.93	1.74	JHI-Hv50k-2016-454077 - JHI-Hv50k-2016-454823	26.93 - 27.82	8	DP, FAN, FRI, GPC, ME, SNC, SP, VIS
MQTL7H-3	7H	47.86	47.45 - 48.28	0.83	bPb-9269 - 3_0528	53.23 - 53.76	5	GPC, MTN, VIS
MQTL7H-4	7H	65.56	65.37 - 65.76	0.39	1_0721 - E41M47.4-186	NA	8	BG, DP, GPC, ME, SP, TTPV, VIS
MQTL7H-5	7H	76.6	76.42 - 76.93	0.51	3_0313 - 2_0230	511.02 - 539.14	22	AA, BG, DP, FAN, FRI, GLU, GPC, KI, MTN, PT, SP, VIS,VZ45
MQTL7H-6	7H	99.75	99.62 - 99.88	0.26	TP2080 - TP2476	599.45 - 614.82	9	BG, DP, FAN, FERM, GPC, ME
MQTL7H-7	7H	144.4	139.74 - 149.06	9.32	Acp2 - 2_0365	NA	4	BG, FRI, TR, VIS
a AA α-amylase activity, AAL apparent attenuation limit, AG acrospire growth, ALB albumin, BAM β-amylase activity, BD breakdown, BG β-glucan, BGE β-glucanase, DP diastatic power, FAN free amino nitrogen, FERM fermentability, FRI Friability, FV final viscosity, GLO globulin, GLU glutelin, GPC grain protein concentration, HAP haze active proteins, HOR hordein, KI kolbach Index, LD limit dextrinase …
Bold MQTL indicates the breeder's MQTL region

## Sheet: Table S10
Table S10. Comparison of MQTLs for barley quality traits with marker-trait associations (MTAs) in previous GWAS
Chromosome	MTAa	Physical position (bp) start	Physical position (bp) end	Referenceb	MQTLs
1H	JHI-Hv50k-2016-284	162657	163657	Looseley et al., 2020
1H	11_21354	376504	377615	Genievskaya et al., 2023
1H	11_21354	376504	377615	Genievskaya et al., 2023
1H	SCRI_RS_120059	1155605	1155606	Jensen et al., 2023
1H	SCRI_RS_124234	2105384	2106384	Looseley et al., 2020
1H	12_30918	9334327	9336225	Genievskaya et al., 2022
1H	12_30948	13469004	13470004	Mohammadi et al., 2015	MQTL1H-1
1H	12_30948	13470134	13470766	Genievskaya et al., 2023	MQTL1H-1
1H	JHI-Hv50k-2016-13067	15386179	15387179	Looseley et al., 2020
1H	JHI-Hv50k-2016-14675	20594493	20595493	Looseley et al., 2020
1H	S1_21714794	21714794	21715794	Daba et al., 2018
1H	S1H_23167405	23167405	23168166	Geng et al., 2021
1H	JHI-Hv50k-2016-16240	25045243	25046243	Looseley et al., 2020
1H	SCRI_RS_165811	30837602	30839722	Jensen et al., 2023
1H	12_30336	32535587	32536587	Mohammadi et al., 2015
1H	S1H_39313304	39313304	39314065	Geng et al., 2021
1H	S1H_41850819	41850819	41851580	Geng et al., 2021
1H	S1H_42498853	42498853	42499614	Geng et al., 2021
1H	11_11293	56163764	56167317	Jensen et al., 2023
1H	S1_59253845	59253845	59254845	Daba et al., 2018
1H	S1_69357343	69357343	69358343	Daba et al., 2018
1H	11_10985	112002119	112002321	Looseley et al., 2020
1H	S1_184925606	184925606	184926606	Daba et al., 2018
1H	11_11336	250203072	250209127	Genievskaya et al., 2022
1H	11_10438	288024246	288025841	Genievskaya et al., 2022
1H	12_31381	309611264	309615022	Genievskaya et al., 2022
1H	12_31208	314961367	314961687	Jensen et al., 2023
1H	12_30592	330388178	330392150	Jensen et al., 2023
1H	11_21312	336955703	336958555	Genievskaya et al., 2023
1H	5297-796	345560992	345561992	Sato et al., 2018
1H	11_21361	360569272	360571672	Genievskaya et al., 2023
1H	12_30499	360738285	360741190	Genievskaya et al., 2022
1H	12_30478	360741291	360743713	Genievskaya et al., 2022
1H	12_30478	360741291	360743713	Genievskaya et al., 2023
1H	11_21053	380729495	380733684	Genievskaya et al., 2023
1H	11_10176	396003484	396004484	Mohammadi et al., 2015	MQTL1H-2
1H	11_10176	396004484	396008449	Genievskaya et al., 2022	MQTL1H-2
1H	12_10201	403044676	403048476	Genievskaya et al., 2023
1H	11_20229	441776849	441781280	Genievskaya et al., 2023
1H	11_10279	451938292	451939985	Genievskaya et al., 2023
1H	11_20971	462060390	462063648	Genievskaya et al., 2021
1H	11_20971	462060390	462063648	Genievskaya et al., 2021
1H	11_20971	462060390	462063648	Genievskaya et al., 2021
1H	11_20971	462060390	462063648	Genievskaya et al., 2021
1H	11_21373	473632896	473634189	Genievskaya et al., 2023
1H	12_20632	475319341	475320363	Genievskaya et al., 2023
1H	11_20169	479461913	479463939	Genievskaya et al., 2022
1H	12_31152	482911602	482912602	Mohammadi et al., 2015	MQTL1H-3
1H	12_30191	485117333	485119656	Genievskaya et al., 2022	MQTL1H-3
1H	12_10905	491957612	491958612	Mohammadi et al., 2015
1H	11_10338	494576790	494577790	Mohammadi et al., 2015
1H	11_10338	494577790	494581392	Genievskaya et al., 2022
1H	11_21038	498239940	498240940	Mohammadi et al., 2015
1H	12_31387	502630541	502631101	Genievskaya et al., 2022
1H	11_20383	506550311	506555131	Genievskaya et al., 2022
1H	S1_510044507	510044507	510045507	Daba et al., 2018	MQTL1H-4
1H	11_10443	515977539	515985108	Genievskaya et al., 2023
1H	11_21057	518992334	518992542	Genievskaya et al., 2023
1H	557-1297	533223472	533223667	Sato et al., 2018
1H	S1_538077676	538077676	538078676	Daba et al., 2018
1H	S1_538741884	538741884	538742884	Daba et al., 2018
1H	S1_548521147	548521147	548522147	Daba et al., 2018
1H	S1_549612855	549612855	549613855	Daba et al., 2018
2H	SCRI_RS_219333	68428	68429	Jensen et al., 2023
2H	SCRI_RS_196276	10634254	10634255	Jensen et al., 2023
2H	12_31497	11906994	11907993	Genievskaya et al., 2023	MQTL2H-1
2H	S2_23127476	23127476	23128476	Daba et al., 2018
2H	BK_14	25877164	25877165	Jensen et al., 2023
2H	11_21261	30351789	30355332	Jensen et al., 2023
2H	12_30748	38268671	38269447	Genievskaya et al., 2023
2H	SCRI_RS_215080	40542336	40542337	Jensen et al., 2023
2H	11_10178	42416881	42419071	Genievskaya et al., 2022
2H	11_10837	44836495	44837495	Mohammadi et al., 2015
2H	11_20039	201405570	201406663	Genievskaya et al., 2023
2H	2998-508	240221204	240221444	Sato et al., 2018
2H	S2_249325732	249325732	249326732	Daba et al., 2018
2H	S2_266365389	266365389	266366389	Daba et al., 2018
2H	11_10436	477556556	477559286	Jensen et al., 2023
2H	11_10632	479124708	479127449	Genievskaya et al., 2023
2H	11_10909	479624042	479627318	Genievskaya et al., 2022
2H	SCRI_RS_156871	548278617	548278618	Jensen et al., 2023
2H	12_31293	562221006	562221718	Genievskaya et al., 2022
2H	JHI-Hv50k-2016-106390	567071224	567072224	Looseley et al., 2020
2H	11_20340	570176426	570177426	Mohammadi et al., 2015
2H	11_10287	570234626	570239044	Genievskaya et al., 2022
2H	11_10287	570234626	570239044	Jensen et al., 2023
2H	12_30901	570801865	570802531	Genievskaya et al., 2022
2H	12_30901	570801865	570802531	Genievskaya et al., 2023
2H	11_10990	579747942	579749766	Jensen et al., 2023
2H	SCRI_RS_147203	608210756	608210757	Jensen et al., 2023	MQTL2H-5
2H	11_10128	609083418	609085331	Jensen et al., 2023
2H	11_20781	611449402	611451302	Genievskaya et al., 2023
2H	12_30459	616076043	616076789	Genievskaya et al., 2023
2H	S2_619088917	619088917	619089917	Daba et al., 2018
2H	11_20141	622994742	622995158	Genievskaya et al., 2023
2H	11_21406	625706875	625712483	Genievskaya et al., 2023
2H	12_30678	629196933	629198265	Genievskaya et al., 2023
2H	11_10065	629608608	629609608	Mohammadi et al., 2015
2H	S2_629901682	629901682	629902682	Daba et al., 2018
2H	S2_629901682	629901682	629902682	Daba et al., 2018
2H	S2_629901682	629901682	629902682	Daba et al., 2018
2H	S2_630944088	630944088	630945088	Daba et al., 2018
2H	S2_631953490	631953490	631954490	Daba et al., 2018
2H	S2_631953490	631953490	631954490	Daba et al., 2018
2H	S2_631953490	631953490	631954490	Daba et al., 2018	MQTL2H-6
2H	12_10915	637978322	637979322	Mohammadi et al., 2015	MQTL2H-6
2H	11_11262	640961670	640963843	Genievskaya et al., 2023
2H	12_31506	652567892	652569822	Genievskaya et al., 2023	MQTL2H-7
2H	11_10085	656851132	656854355	Genievskaya et al., 2023	MQTL2H-7
2H	11_21414	659596615	659598994	Genievskaya et al., 2021	MQTL2H-7
2H	11_21414	659596615	659598994	Genievskaya et al., 2021	MQTL2H-7
2H	11_21414	659596615	659598994	Genievskaya et al., 2021	MQTL2H-7
2H	11_21414	659596615	659598994	Genievskaya et al., 2022	MQTL2H-7
3H	JHI-Hv50k-2016-149225	1759442	1760442	Looseley et al., 2020
3H	11_11453	3437731	3438418	Looseley et al., 2020
3H	SCRI_RS_97417	12322906	12322907	Jensen et al., 2023	MQTL3H-1
3H	S3_15555407	15555407	15556407	Daba et al., 2018	MQTL3H-1
3H	S3_15726100	15726100	15727100	Daba et al., 2018	MQTL3H-1
3H	JHI-Hv50k-2016-158667	18438229	18439229	Looseley et al., 2020	MQTL3H-1
3H	4701-2395	23309393	23309633	Sato et al., 2018	MQTL3H-2
3H	S3_23386749	23386749	23387749	Daba et al., 2018	MQTL3H-2
3H	S3_23386761	23386761	23387761	Daba et al., 2018	MQTL3H-2
3H	S3_23386761	23386761	23387761	Daba et al., 2018	MQTL3H-2
3H	S3_23807931	23807931	23808931	Daba et al., 2018	MQTL3H-2
3H	4256-833	62322315	62322555	Sato et al., 2018
3H	S3_82501404	82501404	82502404	Daba et al., 2018
3H	S3_84973901	84973901	84974901	Daba et al., 2018
3H	11_10380	122913899	122914899	Mohammadi et al., 2015
3H	S3_127857354	127857354	127858354	Daba et al., 2018
3H	11_20639	138501441	138510541	Genievskaya et al., 2023
3H	ConsensusGBS0508-1	186950038	186950278	Sato et al., 2018
3H	11_11099	201168802	201173615	Genievskaya et al., 2023
3H	11_11099	201168802	201173615	Genievskaya et al., 2023
3H	S3_293845408	293845408	293846408	Daba et al., 2018
3H	S3_380594550	380594550	380595550	Daba et al., 2018
3H	S3_441150492	441150492	441151492	Daba et al., 2018
3H	12_31484	450070878	450071626	Genievskaya et al., 2023
3H	12_31356	485543407	485545819	Genievskaya et al., 2023
3H	11_10276	488595478	488599981	Jensen et al., 2023
3H	S3_506928853	506928853	506929853	Daba et al., 2018
3H	11_21505	520095953	520098658	Genievskaya et al., 2021
3H	11_21505	520095953	520098658	Genievskaya et al., 2021
3H	11_21505	520095953	520098658	Genievskaya et al., 2021
3H	11_21505	520095953	520098658	Genievskaya et al., 2021
3H	11_21505	520095953	520098658	Genievskaya et al., 2022
3H	S3_536788263	536788263	536789263	Daba et al., 2018
3H	11_21381	543196224	543198357	Genievskaya et al., 2023
3H	11_21381	543196224	543198357	Jensen et al., 2023
3H	S3_552407331	552407331	552408331	Daba et al., 2018
3H	12280-797	559686410	559686650	Sato et al., 2018
3H	12_31238	564692449	564693928	Jensen et al., 2023	MQTL3H-4
3H	11_10631	586463636	586464052	Mohammadi et al., 2015
3H	12_31161	592942479	592945492	Genievskaya et al., 2022
3H	S3_598338461	598338461	598339461	Daba et al., 2018
3H	S3_598338461	598338461	598339461	Daba et al., 2018
3H	JHI-Hv50k-2016-218678	600002740	600003740	Looseley et al., 2020
3H	11_10935	601457974	601458771	Genievskaya et al., 2022
3H	11_11411	605935120	605936011	Genievskaya et al., 2023
3H	SCRI_RS_1435	606710188	606710189	Jensen et al., 2023
3H	11_10681	606876412	606878322	Genievskaya et al., 2023
3H	ABC11028-1-1-64	611781284	611781467	Sato et al., 2018
3H	11_10283	616443626	616444031	Mohammadi et al., 2015
3H	S3H_654698078	654698078	654698839	Geng et al., 2021
4H	SCRI_RS_163112	82008	84332	Jensen et al., 2023
4H	11_20145	2246938	2247441	Mohammadi et al., 2015
4H	11_10208	3371111	3372181	Mohammadi et al., 2015
4H	12_20274	4157560	4159174	Genievskaya et al., 2023
4H	S4_4223668	4223668	4224668	Daba et al., 2018
4H	S4_4223668	4223668	4224668	Daba et al., 2018
4H	S4H_6125007	6125007	6125768	Geng et al., 2021
4H	S4H_6231157	6231157	6231918	Geng et al., 2021
4H	S4H_6346966	6346966	6347727	Geng et al., 2021
4H	S4H_6494888	6494888	6495649	Geng et al., 2021
4H	JHI-Hv50k-2016-228563	7750107	7750907	Looseley et al., 2020
4H	12_30540	7841212	7842362	Mohammadi et al., 2015
4H	S4_8676097	8676097	8677097	Daba et al., 2018
4H	S4_8676097	8676097	8677097	Daba et al., 2018
4H	2065-3135	11219196	11219436	Sato et al., 2018	MQTL4H-1
4H	11_10221	11579787	11580787	Mohammadi et al., 2015	MQTL4H-1
4H	SCRI_RS_127657	13208843	13208844	Jensen et al., 2023	MQTL4H-1
4H	12_30793	14270731	14272331	Jensen et al., 2023
4H	11_20302	15126385	15127385	Mohammadi et al., 2015
4H	11_20680	16926812	16926812	Genievskaya et al., 2023
4H	12_30907	17173462	17175335	Genievskaya et al., 2023
4H	11_21397	21103343	21109127	Jensen et al., 2023
4H	12_10063	31506927	31509281	Genievskaya et al., 2023
4H	11_20269	64547660	64552282	Genievskaya et al., 2023
4H	S4_75146779	75146779	75147779	Daba et al., 2018
4H	SCRI_RS_204804	88808916	88808917	Jensen et al., 2023
4H	S4_251885977	251885977	251886977	Daba et al., 2018
4H	S4_298828314	298828314	298829314	Daba et al., 2018
4H	S4_376443311	376443311	376444311	Daba et al., 2018
4H	11_11114	440172242	440173179	Genievskaya et al., 2023
4H	11_21303	443790160	443805745	Genievskaya et al., 2022
4H	11_21303	443790160	443805745	Genievskaya et al., 2023
4H	11_20472	469715833	469719372	Genievskaya et al., 2023
4H	SCRI_RS_189180	508742416	508742417	Jensen et al., 2023
4H	2421-520	511458273	511458452	Sato et al., 2018
4H	JHI-Hv50k-2016-256147	539804635	539805635	Looseley et al., 2020
4H	JHI-Hv50k-2016-256219	540284745	540285745	Looseley et al., 2020
4H	11_11513	544882580	544886199	Genievskaya et al., 2023
4H	S4_550149614	550149614	550150614	Daba et al., 2018	MQTL4H-4
4H	S4_550664344	550664344	550665344	Daba et al., 2018	MQTL4H-4
4H	11_10090	552775875	552780175	Genievskaya et al., 2022	MQTL4H-4
4H	ABC09432-1-1-160	560337663	560337903	Sato et al., 2018	MQTL4H-5
4H	SCRI_RS_25685	579246000	579246001	Jensen et al., 2023
4H	12_31139	590512519	590518326	Genievskaya et al., 2022
4H	S4H_596523450	596523450	596524211	Geng et al., 2021
4H	11_21130	599474868	599475868	Mohammadi et al., 2015
4H	S4H_603807706	603807706	603808467	Geng et al., 2021
4H	JHI-Hv50k-2016-274747	605828125	605828925	Looseley et al., 2020
4H	S4_606073694	606073694	606074694	Daba et al., 2018	MQTL4H-7
4H	12_30824	606084770	606099086	Jensen et al., 2023	MQTL4H-7
4H	11_20089	606212829	606213829	Mohammadi et al., 2015	MQTL4H-7
4H	11_20013	606507484	606508484	Mohammadi et al., 2015	MQTL4H-7
4H	JHI-Hv50k-2016-275320	606977658	606978658	Looseley et al., 2020	MQTL4H-7
4H	11_10387	607642135	607643135	Mohammadi et al., 2015	MQTL4H-7
4H	12_30239	609509683	609510683	Mohammadi et al., 2015
4H	SCRI_RS_119390	609609876	609609877	Jensen et al., 2023
4H	6519-812	623900268	623900508	Sato et al., 2018
4H	S4_628373131	628373131	628374131	Daba et al., 2018
4H	S4H_629791744	629791744	629792505	Geng et al., 2021
4H	S4_641587731	641587731	641588731	Daba et al., 2018
5H	11_20553	1329193	1330193	Mohammadi et al., 2015
5H	SCRI_RS_31797	2419031	2419032	Jensen et al., 2023
5H	JHI-Hv50k-2016-284122	17236647	17237647	Looseley et al., 2020
5H	11_20571	31821490	31824345	Genievskaya et al., 2023
5H	S5_111215215	111215215	111216215	Daba et al., 2018
5H	S5_316855289	316855289	316856289	Daba et al., 2018
5H	S5_348069647	348069647	348070647	Daba et al., 2018
5H	12_31183	353791991	353796421	Genievskaya et al., 2023
5H	S5_367290428	367290428	367291428	Daba et al., 2018
5H	JHI-Hv50k-2016-304397	399363245	399363945	Looseley et al., 2020
5H	12_31034	401877607	401878822	Genievskaya et al., 2023
5H	11_20265	408437281	408439632	Genievskaya et al., 2023
5H	11_11281	422840799	422841639	Genievskaya et al., 2023
5H	12_30080	433557185	433558528	Jensen et al., 2023
5H	JHI-Hv50k-2016-308754	440300081	440300681	Looseley et al., 2020
5H	11_21001	446727734	446768362	Jensen et al., 2023
5H	11_20736	457960567	457965119	Jensen et al., 2023
5H	JHI-Hv50k-2016-312337	472737140	472737940	Looseley et al., 2020
5H	JHI-Hv50k-2016-312374	472804172	472804772	Looseley et al., 2020
5H	12_10408	485544298	485547461	Genievskaya et al., 2021
5H	12_10077	492621779	492625676	Genievskaya et al., 2022	MQTL5H-3
5H	12_30705	496639406	496645342	Genievskaya et al., 2022	MQTL5H-3
5H	8215-496	498937856	498938096	Sato et al., 2018	MQTL5H-3
5H	12_30456	500329072	500330072	Mohammadi et al., 2015	MQTL5H-3
5H	S5H_500881292	500881292	500882053	Geng et al., 2021	MQTL5H-3
5H	11_11200	506696681	506697681	Mohammadi et al., 2015
5H	12_11245	512130515	512131386	Genievskaya et al., 2023
5H	S5_512836225	512836225	512837225	Daba et al., 2018
5H	S5_514310329	514310329	514311329	Daba et al., 2018
5H	11_11473	517115792	517117866	Genievskaya et al., 2023
5H	SCRI_RS_221599	531398201	531399985	Jensen et al., 2023
5H	11_20008	538583927	538586823	Genievskaya et al., 2022	MQTL5H-4
5H	12_30580	543805608	543809164	Jensen et al., 2023
5H	12_10016	549083495	549086129	Genievskaya et al., 2023
5H	12_10016	549083495	549086129	Genievskaya et al., 2023
5H	11_20104	549111751	549113014	Genievskaya et al., 2023
5H	SCRI_RS_155688	554285935	554285936	Jensen et al., 2023
5H	12_30852	560732040	560735021	Genievskaya et al., 2022	MQTL5H-5
5H	S5_567198357	567198357	567199357	Daba et al., 2018
5H	12_31239	571319542	571321128	Jensen et al., 2023
5H	12_11450	571758533	571759533	Mohammadi et al., 2015
5H	12_30656	573620977	573621977	Mohammadi et al., 2015
5H	11_10736	575570320	575571320	Mohammadi et al., 2015
5H	12_30504	576639850	576640850	Mohammadi et al., 2015
5H	11_20022	576908050	576909050	Mohammadi et al., 2015
5H	S5_579001400	579001400	579002400	Daba et al., 2018
5H	11_10310	580047134	580048134	Mohammadi et al., 2015
5H	12_31292	581203834	581204834	Mohammadi et al., 2015	MQTL5H-6
5H	11_10401	583132321	583133224	Mohammadi et al., 2015	MQTL5H-6
5H	12_30360	583372813	583373813	Mohammadi et al., 2015	MQTL5H-6
5H	12_10857	585195306	585196306	Mohammadi et al., 2015	MQTL5H-7
5H	12_30382	585523470	585523745	Mohammadi et al., 2015	MQTL5H-7
5H	11_20402	585880354	585880765	Mohammadi et al., 2015	MQTL5H-7
5H	12_10322	585991678	585992459	Mohammadi et al., 2015	MQTL5H-7
5H	12_31123	587115609	587116386	Mohammadi et al., 2015
5H	S5_588947418	588947418	588948418	Daba et al., 2018
5H	S5_588947418	588947418	588948418	Daba et al., 2018
5H	1863-275	594978126	594978341	Sato et al., 2018
5H	S5_595203014	595203014	595204014	Daba et al., 2018
5H	S5_595203014	595203014	595204014	Daba et al., 2018
5H	S5_596195278	596195278	596196278	Daba et al., 2018
5H	S5_596268979	596268979	596269979	Daba et al., 2018
5H	S5_605410439	605410439	605411439	Daba et al., 2018
5H	S5_620711279	620711279	620712279	Daba et al., 2018
5H	7337-388	629114952	629115192	Sato et al., 2018
5H	S5_666428387	666428387	666429387	Daba et al., 2018
5H	S5_666637352	666637352	666638352	Daba et al., 2018
5H	S5_666692842	666692842	666693842	Daba et al., 2018
5H	S5_668680927	668680927	668681927	Daba et al., 2018
5H	S5_669129778	669129778	669130778	Daba et al., 2018
5H	S5_669246470	669246470	669247470	Daba et al., 2018
5H	S5_669246470	669246470	669247470	Daba et al., 2018
6H	11_20232	75169	77867	Genievskaya et al., 2022
6H	11_20493	3594454	3598882	Genievskaya et al., 2022
6H	11_20886	5362408	5365443	Genievskaya et al., 2022
6H	SCRI_RS_203036	9750454	9750455	Jensen et al., 2023
6H	11_10165	14492709	14493383	Genievskaya et al., 2023
6H	SCRI_RS_201251	17581722	17581723	Jensen et al., 2023
6H	12_30783	31937579	31938979	Genievskaya et al., 2023
6H	12_30516	36511357	36516836	Genievskaya et al., 2022
6H	S6_45109999	45109999	45110999	Daba et al., 2018
6H	6018-235	47366166	47366430	Sato et al., 2018
6H	S6_47780875	47780875	47781875	Daba et al., 2018
6H	12_30658	49211346	49215130	Genievskaya et al., 2022
6H	S6_62267235	62267235	62268235	Daba et al., 2018
6H	12_31274	62843344	62845773	Genievskaya et al., 2022
6H	12_10199	64551035	64554304	Genievskaya et al., 2021
6H	11_10003	106788605	106789605	Mohammadi et al., 2015
6H	SCRI_RS_124850	161741812	161741813	Jensen et al., 2023
6H	12_31509	203509034	203511089	Genievskaya et al., 2021
6H	12_31509	203509034	203511089	Genievskaya et al., 2021
6H	12_31509	203509034	203511089	Genievskaya et al., 2021
6H	12_31509	203509034	203511089	Genievskaya et al., 2021
6H	12_31509	203509034	203511089	Genievskaya et al., 2022
6H	12_31509	203509034	203511089	Genievskaya et al., 2023
6H	11_10954	224173746	224174746	Mohammadi et al., 2015
6H	SCRI_RS_143415	322941390	322941391	Jensen et al., 2023
6H	12_21482	345185957	345188171	Genievskaya et al., 2023
6H	11_20835	353707825	353709825	Mohammadi et al., 2015
6H	S6_355674758	355674758	355675758	Daba et al., 2018
6H	11_20184	377232870	377233770	Mohammadi et al., 2015
6H	1490-959	384801869	384801995	Sato et al., 2018
6H	12_10758	407926848	407937745	Genievskaya et al., 2023
6H	SCRI_RS_137824	420579275	420579276	Jensen et al., 2023
6H	S6_421785916	421785916	421786916	Daba et al., 2018
6H	11_20714	445778737	445779937	Genievskaya et al., 2023
6H	12_30346	446436270	446437270	Mohammadi et al., 2015
6H	SCRI_RS_139937	464200577	464200578	Jensen et al., 2023
6H	SCRI_RS_165986	464313079	464313779	Looseley et al., 2020
6H	11_20673	486701196	486703198	Genievskaya et al., 2022
6H	S6_488157462	488157462	488158462	Daba et al., 2018
6H	12_31048	488203851	488206674	Genievskaya et al., 2023
6H	11_11349	490520224	490521882	Jensen et al., 2023
6H	S6_492752418	492752418	492753418	Daba et al., 2018
6H	SCRI_RS_167845	498173284	498175644	Jensen et al., 2023
6H	S6_502876361	502876361	502877361	Daba et al., 2018
6H	S6_502876361	502876361	502877361	Daba et al., 2018
6H	11_10331	512206277	512207277	Mohammadi et al., 2015
6H	11_21404	513645674	513646674	Mohammadi et al., 2015
6H	SCRI_RS_177093	517684492	517685092	Looseley et al., 2020
6H	2607-2929	529091849	529092089	Sato et al., 2018	MQTL6H-2
6H	11_10185	529879937	529882335	Genievskaya et al., 2022	MQTL6H-2
6H	SCRI_RS_151574	532760048	532760049	Jensen et al., 2023
6H	12_31042	534229051	534230941	Genievskaya et al., 2023	MQTL6H-3
6H	JHI-Hv50k-2016-421716	536820265	536821265	Looseley et al., 2020
6H	SCRI_RS_138295	552273422	552273423	Jensen et al., 2023
6H	SCRI_RS_138887	553193034	553193035	Jensen et al., 2023
6H	S6H_566366074	566366074	566366835	Geng et al., 2021
6H	S6_571448074	571448074	571449074	Daba et al., 2018
6H	S6_575735205	575735205	575736205	Daba et al., 2018
7H	S7_345849	345849	346849	Daba et al., 2018
7H	7172-1536	4422188	4423188	Sato et al., 2018
7H	11_20534	6621762	6623544	Genievskaya et al., 2023
7H	12_31173	9154953	9159455	Jensen et al., 2023
7H	12_11035	10177558	10179705	Genievskaya et al., 2023
7H	S7_11118733	11118733	11119733	Daba et al., 2018
7H	11_21437	17063721	17066735	Genievskaya et al., 2023
7H	11_10025	20552502	20554638	Jensen et al., 2023
7H	SCRI_RS_161476	27319092	27319093	Jensen et al., 2023	MQTL7H-2
7H	3313-1443	31495841	31494841	Sato et al., 2018
7H	12_10218	42639543	42642310	Genievskaya et al., 2023
7H	JHI-Hv50k-2016-460614	44549065	44549765	Looseley et al., 2020
7H	11_21528	50295595	50303822	Genievskaya et al., 2023	MQTL7H-3
7H	SCRI_RS_230487	59136325	59136326	Jensen et al., 2023
7H	S7_60063733	60063733	60064733	Daba et al., 2018
7H	S7_61262251	61262251	61263251	Daba et al., 2018
7H	S7_61262251	61262251	61263251	Daba et al., 2018
7H	S7_62462098	62462098	62463098	Daba et al., 2018
7H	12_30576	65260869	65265987	Genievskaya et al., 2022
7H	12_30879	66479476	66480476	Mohammadi et al., 2015
7H	11_11348	90253695	90254695	Mohammadi et al., 2015
7H	11_20060	100675443	100678766	Genievskaya et al., 2023
7H	12_11492	115885815	115886177	Jensen et al., 2023
7H	12_30997	125136023	125136529	Genievskaya et al., 2023
7H	S7_390715535	390715535	390716535	Daba et al., 2018
7H	12_31140	399780494	399782632	Genievskaya et al., 2022
7H	11_10534	434119746	434120746	Mohammadi et al., 2015
7H	1676-557	537951337	537951540	Sato et al., 2018
7H	11_21103	559509850	559511239	Genievskaya et al., 2021
7H	11_21103	559509850	559511239	Genievskaya et al., 2021
7H	11_21103	559509850	559511239	Genievskaya et al., 2021
7H	11_21103	559509850	559511239	Genievskaya et al., 2022
7H	12_10897	578827937	578834880	Jensen et al., 2023
7H	S7_589469971	589469971	589470971	Daba et al., 2018
7H	S7_589971799	589971799	589972799	Daba et al., 2018
7H	SCRI_RS_189107	598407881	598407882	Jensen et al., 2023	MQTL7H-6
7H	11_10182	601770858	601777775	Genievskaya et al., 2022	MQTL7H-6
7H	S7_613885225	613885225	613886225	Daba et al., 2018	MQTL7H-6
7H	S7_613885225	613885225	613886225	Daba et al., 2018	MQTL7H-6
7H	S7_617447176	617447176	617448176	Daba et al., 2018
7H	S7_619052357	619052357	619053357	Daba et al., 2018
7H	S7_619052357	619052357	619053357	Daba et al., 2018
7H	S7_619052357	619052357	619053357	Daba et al., 2018
7H	S7_622480360	622480360	622481360	Daba et al., 2018
7H	S7_623432199	623432199	623433199	Daba et al., 2018
7H	S7_627479242	627479242	627480242	Daba et al., 2018
7H	S7_627479242	627479242	627480242	Daba et al., 2018
7H	S7_627479242	627479242	627480242	Daba et al., 2018
7H	11_20170	628331993	628332292	Genievskaya et al., 2023
7H	S7_636616815	636616815	636617815	Daba et al., 2018
7H	S7_637362317	637362317	637363317	Daba et al., 2018
7H	ConsensusGBS0084-1	642430074	642430239	Sato et al., 2018
a Marker-trait association number (MTA) detected in previous GWAS studies
b Reference
Daba, S., Horsley R., Schwarz P., Chao S., Capettini F., Mohammadi M. (2018). Association and genome analyses to propose putative candidate genes for malt quality traits. J Sci Food Agr. 99, 2775-2785. doi: 10.1002/jsfa.9485
Geng, L., Li M. D., Xie S. G., Wu D. Z., Ye L. Z., Zhang G. P. (2021). Identification of genetic loci and candidate genes related to β-glucan content in barley grain by genome-wide association study in International Barley Core Selected Collection. Mol Breeding. 41, 6. doi: 10.1007/s11032-020-01199-5
Looseley, M. E., Ramsay L., Bull H., Swanston J. S., Shaw P. D., Macaulay M., et al. (2020). Association mapping of malting quality traits in UK spring and winter barley cultivar collections. Theor Appl Genet. 133, 2567-2582. doi: 10.1007/s00122-020-03618-9
Mohammadi, M., Blake T. K., Budde A. D., Chao S., Hayes P. M., Horsley R. D., et al. (2015). A genome-wide association study of malting quality across eight U.S. barley breeding programs. Theor Appl Genet. 128, 705-721. doi: 10.1007/s00122-015-2465-5
Sato, K., Hisano H., Matsumoto S., Zhou T. S., Kihara M. (2018). Detection of QTLs controlling alpha-amylase activity in a diversity panel of 343 barley accessions. Mol Breeding. 38, 14. doi: 10.1007/s11032-017-0773-y
Genievskaya, Y., Almerekova S., Abugalieva A., Abugalieva S. (2021). Genome-wide association study of grain quality traits in spring barley collection grown in Kyzylorda region. Exp Biol. 87, 36-47. doi: 10.26577/eb.2021.v87.i2.04
Genievskaya, Y., Almerekova S., Abugalieva S., Abugalieva A., Sato K., Turuspekov Y. (2023). Identification of SNPs associated with grain quality traits in spring barley collection grown in southeastern Kazakhstan. Agronomy. 13, 1560. doi: 10.3390/agronomy13061560
Genievskaya, Y., Almerekova S., Abugalieva S., Chudinov V., Blake T., Abugalieva A., et al. (2022). Identification of SNP markers associated with grain quality traits in a barley collection (Hordeum vulgare L.) harvested in Kazakhstan. Agronomy. 12, 2431. doi: 10.3390/agronomy12102431
Jensen, J., Turner H., Lachowiec J., Lutgen G., Yin X. S., Sherman J. (2023). Genetic dissection of endosperm hydration in malting barley (Hordeum vulgare). Plant Breeding. 142, 639-649. doi: 10.1111/pbr.13138

[truncated: 3 more sheets: Table S11, Table S12, Table S 13]
